# Supplementary material for: The impact of serial mergers and acquisitions on enterprises’ total factor productivity: The mediating role of digital transformation
Source: PLoS One. 2024 Nov 20;19(11):e0311045. doi: 10.1371/journal.pone.0311045 (PMC11578476; doi:10.1371/journal.pone.0311045)
Supplement: S1 Data — (XLSX) [file pone.0311045.s001.xlsx]

## Sheet: research data
year	symbol	digital	tfp_lp	tfp_op	subsidy	listage	tobinq	sma_ifre	industry	sma_lev	sma_size	sma_cashhuishoulv	sharehold	board	environment index	state	dual	firstshare	indep	growth	roa	sma2	salary	roa1	rd	growth1	inv	dumsma_size	dumssize	shuzihua	dumsma_ifre	ranorder11	zongsma2	_n2	_n3	_n4	_pscore	_treated	_support	_weight	_tfp_lp
2014	998	0	7.97742	3.54247	14.1912	14	4.57616	0	A01	0.507815	22.1355	0.067254	0.071056	13	0	0	0	0.143961	0.307692	9.47249	0.036125	0	14.5037	3.6125	0.0611	0.0947249	0	0	0	0	0	0.146724	784	10832	10833	10834	0.344578	Untreated	On support	0.526468	7.08732
2012	790	0	7.37385	3.55001	13.1224	14	3.04655	2	C33	0.401343	20.631	-0.050926	0.015228	9	0	0	1	0.225234	0.333333	0.953602	0.003471	4	14.0126	0.3471	0.0579	0.009536	0	0	0	0	1	0.557128	121	5532	5531	5534	0.304827	Treated	On support	2.25298	6.06509
2018	603676	0	7.59273	3.64691	14.4567	1	1.49378	2	C27	0.273151	20.9343	0.067344	0.14181	7	0	0	1	0.485222	0.428571	0.522339	0.030697	4	14.3163	3.0697	0.04	0.0052234	2.70805	0	0	0	1	0.529101	9	5106	5105	5108	0.286136	Treated	On support	2.32998	6.16754
2010	619	0	8.60991	4.3629	16.3715	14	1.41768	0	C29	0.356334	21.9285	0.074614	0	6	0	1	0	0.320682	0.5	-0.209789	0.011029	0	13.6084	1.1029	0	-0.0020979	0	0	0	0	0	0.208374	121	9396	9395	9394	0.207669	Untreated	On support	0.296824	7.28836
2017	600567	1	9.36207	4.27743	13.6651	16	1.3456	2	C22	0.612141	24.0165	0.103224	0.003437	7	0	0	1	0.280846	0.428571	0.033088	0.020328	4	14.6819	2.0328	0.0254	0.0003309	1.94591	1	1	0.693147	1	0.50139	121	8627	8626	8625	0.472978	Treated	On support	0.963123	7.26101
2015	600408	0	0	4.05124	11.3046	12	1.56284	1	C31	0.757961	22.6129	-0.050514	0.000318	7	0	0	1	0.315661	0.428571	1.62932	-0.03839	1	12.8175	-3.839	0	0.0162932	0	1	1	0	0	0.954227	36	11489	11488	11491	0.393898	Untreated	On support	0.653005	7.53754
2018	600265	0	0	2.76877	10.6421	18	10.3829	3	A02	0.911959	19.7276	0.02692	0	9	0	0	1	0.299999	0.333333	2.14245	-0.0198	9	12.8942	-1.98	0	0.0214245	0	0	0	0	1	0.396006	441	4289	4290	4291	0.250205	Treated	On support	2.83305	6.87418
2014	600976	0	8.21772	3.88094	11.9044	10	3.06515	0	F52	0.352202	21.1595	0.066736	0.001378	9	0	0	0	0.220683	0.333333	0.055576	0.019215	0	14.1718	1.9215	0.0086	0.0005558	0	0	0	0	0	0.962081	144	10640	10639	10638	0.329299	Untreated	On support	0.489458	6.95768
2017	600590	6	8.94822	4.30948	15.0546	15	1.23639	4	C38	0.630888	23.076	-0.03458	0.00992	7	0	0	0	0.17585	0.428571	1.96216	0.002985	16	14.1801	0.2985	0.0575	0.0196216	0	1	1	1.94591	1	0.0967708	441	8496	8498	8499	0.450785	Treated	On support	1.11523	7.24656
2013	600497	0	9.5534	4.3941	15.5288	9	1.13375	1	B09	0.607643	24.1144	0.027968	0	9	0	1	0	0.497436	0.333333	-0.322483	0.002023	1	14.0225	0.2023	0.0011	-0.0032248	2.83321	1	1	0	0	0.649397	36	9640	9639	9638	0.227872	Untreated	On support	0.314637	7.33747
2011	939	0	7.96379	3.35342	13.8155	12	1.72365	2	D44	0.666357	22.9682	0.081735	0.003539	9	0	0	0	0.284911	0.333333	0.58774	0.068029	4	14.0465	6.8029	0	0.0058774	0	1	1	0	1	0.702524	400	7784	7782	7785	0.396263	Treated	On support	1.64107	7.09031
2011	600502	0	9.01444	4.52992	14.2209	8	1.47426	1	E48	0.730283	22.5217	-0.070981	0	9	0	1	0	0.17029	0.333333	0.278468	0.013919	1	14.2868	1.3919	0	0.0027847	0	1	1	0	0	0.714831	529	9611	9609	9608	0.226025	Untreated	On support	0.313112	7.33722
2012	600438	0	9.54856	4.54128	16.3192	8	1.68421	0	C13	0.671366	22.2365	0.0837	0	9	0	0	0	0.550567	0.333333	-0.497782	-0.017975	0	14.6698	-1.7975	0.0057	-0.0049778	0	0	0	0	0	0.0451594	64	10359	10360	10357	0.304601	Untreated	On support	0.427888	6.87706
2019	600218	0	8.58465	3.89619	17.0036	21	1.48928	0	C34	0.496255	22.1468	-0.004514	0.000372	9	0	0	0	0.343161	0.333333	0.053684	0.007092	0	14.1798	0.7092	0.0362	0.0005368	0	0	0	0	0	0.742892	25	10849	10851	10852	0.346058	Untreated	On support	0.529981	7.09967
2018	600558	1	8.14507	3.58079	0	17	1.25147	2	C33	0.279636	21.7944	0.016599	4.1e-06	8	0	1	0	0.331387	0.375	-0.076714	0.003824	4	13.8948	0.3824	0.0506	-0.0007671	2.48491	0	0	0.693147	1	0.052282	36	1883	1885	1886	0.187324	Treated	On support	4.69329	7.07843
2014	158	1	9.0095	4.24774	19.636	14	1.79596	0	C17	0.554528	22.4376	0.0215	2.8e-06	9	0	1	0	0.480641	0.333333	0.325635	-0.003871	0	12.978	-0.3871	0.0095	0.0032563	2.19722	1	1	0.693147	0	0.747919	225	9044	9045	9046	0.176478	Untreated	On support	0.233504	7.09827
2013	848	0	8.57984	4.25808	15.7614	16	5.67845	0	C15	0.44611	21.3521	0.167252	0.000498	9	0	0	0	0.425523	0.333333	0.051999	0.119546	0	15.2615	11.9546	0.0033	0.00052	0	0	0	0	0	0.306445	25	10262	10264	10261	0.294564	Untreated	On support	0.404098	6.87806
2017	603356	0	0	0	11.9613	0	0	0	C34	0.369389	20.1077	0.034246	0.489351	9	0	0	1	0.248238	0.333333	0	0.109123	0	14.9732	10.9123	0.0115	0	1.94591	0	0	0	0	0.869367	25	10117	10115	10118	0.278529	Untreated	On support	0.374152	6.98265
2015	600720	1	8.2574	3.4036	10.8198	19	1.11922	1	C30	0.486908	23.1065	0.059226	6.4e-05	8	0	1	0	0.13239	0.375	-0.373939	-0.016814	1	14.9306	-1.6814	0	-0.0037394	0	1	1	0.693147	0	0.0974718	64	9995	9994	9993	0.265268	Untreated	On support	0.353565	7.12593
2011	601179	0	9.05377	3.73651	17.2886	1	1.01737	0	D44	0.499652	24.0977	-0.003318	2.3e-07	7	0	1	0	0.581276	0.428571	0.260505	0.000648	0	13.76	0.0648	0	0.002605	0	1	1	0	0	0.292802	25	9672	9670	9673	0.230558	Untreated	On support	0.316941	7.33643
2015	600497	2	9.37349	4.15809	15.8434	11	1.21634	1	B09	0.666628	24.2345	0.054842	0.000134	9	0	1	0	0.497436	0.333333	-0.516468	0.000121	1	13.7178	0.0121	0.0022	-0.0051647	1.60944	1	1	1.09861	0	0.243469	36	9682	9683	9684	0.231752	Untreated	On support	0.317851	7.33604
2013	600207	0	7.77646	3.46002	17.6222	14	1.50012	0	D45	0.609411	21.7803	-0.004616	0.000102	7	0	1	0	0.589988	0.428571	0.093657	-0.018611	0	13.2177	-1.8611	0.0041	0.0009366	1.38629	0	0	0	0	0.156654	16	8896	8894	8893	0.156339	Untreated	On support	0.172764	6.87859
2014	633	0	5.74354	2.4455	12.9504	0	0	1	C38	0.232329	19.3678	-0.154791	0	9	0	0	0	0.367222	0.333333	-0.229199	-0.027165	1	13.7553	-2.7165	0	-0.002292	0	0	0	0	0	0.250653	225	9660	9662	9659	0.229605	Untreated	On support	0.316149	7.33697
2018	990	0	8.56446	3.65754	17.5281	18	0.983131	0	C26	0.301867	23.8752	0.056275	9.6e-07	7	0	1	0	0.334383	0.428571	-0.050207	0.005305	0	16.2048	0.5305	0.0385	-0.0005021	0	1	1	0	0	0.0858835	169	10021	10019	10022	0.268186	Untreated	On support	0.357644	7.09355
2014	600396	0	8.20582	3.73011	14.2363	13	1.14945	0	D44	0.802269	23.432	0.110601	0.000169	7	0	1	0	0.196948	0.428571	-0.200879	0.01652	0	14.1615	1.652	0	-0.0020088	0	1	1	0	0	0.572161	16	10057	10055	10058	0.272778	Untreated	On support	0.364186	7.04243
2015	600039	0	10.1676	4.82962	10.7995	12	1.10889	2	E48	0.829088	24.7314	0.055461	0	11	0	1	0	0.435916	0.363636	0.590397	0.001329	4	14.3532	0.1329	0	0.005904	0	1	1	0	1	0.896406	36	4083	4081	4084	0.241332	Treated	On support	3.05791	7.01426
2017	600234	0	0	3.03359	0	17	6.68246	3	C39	0.814036	19.9825	-0.210147	0.025968	8	0	0	0	0.100027	0.375	0.014245	-0.012934	9	14.45	-1.2934	0	0.0001424	0	0	0	0	1	0.961657	324	5642	5640	5639	0.309559	Treated	On support	2.23732	6.07966
2017	848	0	8.33434	3.8938	16.1282	20	3.56877	0	C15	0.276861	21.757	0.052918	0.000283	9	0	0	0	0.406841	0.333333	0.05811	0.077995	0	14.2666	7.7995	0.0054	0.0005811	2.3979	0	0	0	0	0.109835	25	10502	10503	10504	0.317064	Untreated	On support	0.458351	6.89973
2018	698	0	9.24827	4.65541	17.5122	21	0.840382	0	C25	0.50727	22.9363	0.007054	5.5e-05	8	0	1	0	0.266821	0.375	0.465416	0.003924	0	14.4286	0.3924	0.0136	0.0046542	0	1	1	0	0	0.157898	36	9715	9717	9714	0.234371	Untreated	On support	0.319848	7.33296
2014	410	0	8.86029	3.51564	15.8384	18	1.32811	3	C34	0.863882	23.7263	-0.081559	8.7e-06	9	0	1	0	0.300901	0.333333	0.457545	0.000169	9	14.2021	0.0169	0	0.0045754	0	1	1	0	1	0.0869624	49	4195	4193	4196	0.246166	Treated	On support	2.92972	6.94397
2010	571	0	7.24172	2.74176	13.7276	16	2.32074	0	C37	0.18914	21.5064	0.067122	0.000831	9	0	0	1	0.121568	0.333333	0.125316	0.01787	0	15.2351	1.787	0	0.0012532	0	0	0	0	0	0.378434	529	11153	11154	11151	0.368352	Untreated	On support	0.587078	7.32073
2018	850	3	8.03861	3.31556	16.2185	20	0.833739	0	C17	0.435232	22.7486	-0.009191	0.000399	9	0	1	0	0.464	0.444444	0.141991	0.011542	0	13.6861	1.1542	0.03	0.0014199	3.04452	1	1	1.38629	0	0.388018	25	9175	9174	9177	0.188256	Untreated	On support	0.264824	7.20719
2014	600237	0	7.09729	3.01888	14.2917	14	1.99381	0	C39	0.295066	21.4729	0.021532	0.003572	7	0	0	0	0.167552	0.428571	0.060396	-0.000829	0	13.96	-0.0829	0.0282	0.000604	2.48491	0	0	0	0	0.770249	16	11282	11283	11280	0.377649	Untreated	On support	0.61143	7.40791
2016	600794	0	7.25576	3.31529	14.9865	19	2.31253	1	G59	0.39143	22.0149	0.027923	0.007781	7	0	1	0	0.31852	0.428571	0.29165	0.002912	1	14.1909	0.2912	0	0.0029165	0	0	0	0	0	0.849141	169	9339	9341	9338	0.203044	Untreated	On support	0.29114	7.27163
2011	612	0	8.89354	4.35411	9.90354	15	1.56251	0	C32	0.502092	22.317	0.055035	2.4e-05	8	0	1	0	0.240018	0.25	-0.045682	0.014376	0	14.277	1.4376	0	-0.0004568	0	1	0	0	0	0.0033791	121	9524	9523	9526	0.217946	Untreated	On support	0.305832	7.32351
2016	600121	0	8.89701	3.60847	0	18	1.17052	1	B06	0.652786	23.0924	0.083096	2.2e-05	9	0	1	0	0.638266	0.333333	-0.301336	-0.011164	1	12.4553	-1.1164	0.00052	-0.0030134	0	1	1	0	0	0.553477	25	9018	9019	9016	0.173008	Untreated	On support	0.223237	7.06692
2011	876	0	10.7904	5.11468	16.2853	13	1.36195	0	C13	0.429759	23.8001	0.097836	0.000987	10	0	0	0	0.232447	0.3	-0.547098	0.026082	0	14.7239	2.6082	0	-0.005471	0	1	1	0	0	0.269883	81	11953	11954	11951	0.439973	Untreated	On support	0.771875	7.77693
2018	881	0	8.81056	3.84308	0	20	1.02133	2	C26	0.488125	23.1929	0.011928	0	9	0	1	0	0.269304	0.333333	0.045974	0.003122	4	14.8204	0.3122	0.0387	0.0004597	4.70048	1	1	0	1	0.611096	169	3894	3892	3891	0.234795	Treated	On support	3.24608	7.08589
2013	600298	0	8.06011	3.47099	0	13	1.41688	0	C14	0.537558	22.57	0.077014	0	11	0	1	1	0.393656	0.636364	0.313004	0.010165	0	14.4717	1.0165	0.0477	0.00313	0	1	1	0	0	0.223544	25	9045	9046	9043	0.176544	Untreated	On support	0.233697	7.09886
2011	600375	0	9.11289	4.57769	17.2167	8	1.12888	0	C36	0.546457	22.5038	0.046009	7.6e-06	9	0	1	0	0.141999	0.333333	-0.639798	0.029529	0	13.6231	2.9529	0	-0.006398	0.693147	1	1	0	0	0.141562	49	9679	9678	9681	0.231482	Untreated	On support	0.317654	7.33615
2012	600375	0	8.58451	4.1101	17.4636	9	1.05817	1	C36	0.606699	22.6571	0.110719	7.6e-06	9	0	1	0	0.141999	0.333333	0.048576	0.008949	1	13.7642	0.8949	0.0445	0.0004858	0	1	1	0	0	0.623409	49	9743	9745	9746	0.236599	Untreated	On support	0.321534	7.32827
2013	590	0	6.5231	2.43389	0	17	6.16041	0	C27	0.512252	20.1301	0.00746	0	7	0	1	0	0.183864	0.428571	-0.42654	0.02262	0	13.6231	2.262	0.0102	-0.0042654	0	0	0	0	0	0.123957	16	8947	8949	8950	0.164962	Untreated	On support	0.198942	6.97602
2018	600771	4	7.84971	3.40678	0	22	3.17907	2	C27	0.234722	21.8478	-0.096779	0.001243	9	0	0	0	0.231692	0.333333	0.628992	0.021911	4	14.6502	2.1911	0.0378	0.0062899	0	0	0	1.60944	1	0.781137	81	6955	6956	6957	0.359327	Treated	On support	1.97954	6.65294
2018	600869	5	9.60822	4.39521	18.3095	23	1.30898	10	C38	0.72888	23.634	0.02789	0.006654	9	0	0	0	0.621405	0.333333	0.085324	0.00444	100	14.5947	0.444	0.0137	0.0008532	4.79579	1	1	1.79176	1	0.996784	961	6734	6736	6737	0.351124	Treated	On support	2.04147	6.54274
2016	597	0	8.39014	3.42697	16.4137	20	1.21825	3	C27	0.751378	23.0046	0.039276	6e-05	9	0	1	0	0.214963	0.444444	-0.188888	-0.00037	9	14.1463	-0.037	0.0163	-0.0018889	0	1	1	0	1	0.85654	729	3891	3892	3893	0.234731	Treated	On support	3.24799	7.08647
2013	600328	0	7.62264	3.18379	0	13	1.13767	0	C26	0.786343	22.6954	0.012924	0	8	0	1	0	0.448722	0.375	0.189779	0.000156	0	13.9	0.0156	0	0.0018978	0	1	1	0	0	0.178637	36	9253	9254	9255	0.1948	Untreated	On support	0.278338	7.23768
2013	612	0	8.66977	4.10983	0	17	1.25603	0	C32	0.399113	22.6967	-0.004526	1.8e-05	11	0	1	0	0.177461	0.454545	-0.010212	0.010734	0	14.5846	1.0734	0.0005	-0.0001021	0	1	1	0	0	0.803702	121	9494	9493	9496	0.215341	Untreated	On support	0.303638	7.31571
2016	600227	0	7.92847	3.47252	14.6456	16	1.60946	1	C26	1.35183	22.6922	0.018034	2.6e-06	9	0	0	0	0.282735	0.333333	-0.781388	-0.007334	1	13.4045	-0.7334	0.0101	-0.0078139	0	1	1	0	0	0.429533	25	11272	11273	11274	0.377052	Untreated	On support	0.61004	7.40256
2017	633	0	5.85662	2.1236	13.2038	21	4.73987	1	C38	0.837472	20.7126	-0.496396	0.000607	9	0	0	1	0.2	0.333333	-0.002416	-0.007961	1	14.1902	-0.7961	0	-2.42e-05	0	0	0	0	0	0.223929	225	10420	10422	10423	0.309904	Untreated	On support	0.440946	6.88618
2015	600297	1	10.8963	5.1719	15.2956	15	1.06134	3	F52	0.711095	25.0515	0.073385	1.6e-06	9	0	0	0	0.372592	0.333333	0.252635	0.002362	9	15.3254	0.2362	0.0006	0.0025264	0	1	1	0.693147	1	0.411681	225	8642	8644	8645	0.478251	Treated	On support	0.937844	7.24144
2010	606	0	7.44946	3.38053	16.0372	14	2.95053	2	C27	0.409754	20.9457	0.011007	2.5e-05	9	0	1	0	0.152468	0.333333	-0.062818	0.002039	4	13.3375	0.2039	0	-0.0006282	0	0	0	0	1	0.438759	529	1525	1527	1524	0.179649	Treated	On support	4.79965	7.01349
2012	156	0	7.4923	2.73075	14.9041	12	1.18244	0	R86	0.74873	21.9422	0.201368	1.6e-06	12	0	0	1	0.54299	0.333333	-0.169991	0.001526	0	14.7352	0.1526	0.0284	-0.0016999	0.693147	0	0	0	0	0.0589117	25	9982	9981	9984	0.263235	Untreated	On support	0.350901	7.14742
2010	600053	0	7.58173	4.53908	13.3031	13	1.82644	1	K70	0.70609	21.6797	0.032403	1.4e-06	11	0	1	0	0.723663	0.363636	-0.619027	-0.079514	1	13.7631	-7.9514	0	-0.0061903	0	0	0	0	0	0.146609	25	8823	8824	8825	0.115656	Untreated	On support	0.059721	6.06738
2013	600363	2	7.85882	3.24118	0	12	1.51844	0	C39	0.330265	21.7539	-0.029823	0	9	0	0	0	0.167409	0.333333	0.007551	0.004888	0	14.16	0.4888	0.0308	7.55e-05	0.693147	0	0	1.09861	0	0.07337	144	11153	11154	11151	0.368324	Untreated	On support	0.586995	7.32043
2012	600585	0	9.84003	4.26377	19.2381	10	1.40182	0	C30	0.415288	25.1952	0.131492	0.000114	8	0	1	0	0.361997	0.375	0.156709	0.015425	0	14.8701	1.5425	0	0.0015671	0	1	1	0	0	0.852607	121	10384	10383	10382	0.306654	Untreated	On support	0.432835	6.88074
2013	600753	0	6.23869	2.84945	0	17	6.54119	3	F51	0.465053	19.2399	0.001716	0	9	0	0	0	0.210359	0.333333	0.102072	-0.001498	9	12.7657	-0.1498	0	0.0010207	0	0	0	0	1	0.450189	256	4316	4318	4315	0.251135	Treated	On support	2.81199	6.85749
2012	600839	5	10.2617	4.46058	18.4714	18	0.842518	1	C39	0.667965	24.7223	0.01319	8.7e-07	11	0	1	0	0.231947	0.545455	0.141985	0.002269	1	13.8278	0.2269	0.0169	0.0014199	5.38907	1	1	1.79176	0	0.969804	64	10118	10116	10119	0.278671	Untreated	On support	0.374398	6.98102
2012	600275	0	5.91873	2.36058	0	12	7.88995	2	K70	0.261217	19.6605	-0.055838	0	9	0	0	0	0.207672	0.333333	0.553336	-0.001371	4	13.0586	-0.1371	0	0.0055334	0	0	0	0	1	0.0438174	121	4756	4758	4759	0.269614	Treated	On support	2.49785	6.46933
2011	544	0	6.91088	3.22653	0	18	2.64034	0	N78	0.508813	21.0393	0.029083	0	9	0	1	1	0.331797	0.333333	1.69812	0.022939	0	13.4949	2.2939	0	0.0169812	0	0	0	0	0	0.338224	49	8903	8904	8901	0.157494	Untreated	On support	0.176467	6.89421
2010	819	0	8.35418	4.39048	12.6916	13	6.94428	0	C25	0.137201	20.1838	0.112709	0.000109	9	0	1	0	0.234626	0.333333	0.168382	0.015552	0	13.9217	1.5552	0	0.0016838	0	0	0	0	0	0.546365	64	8863	8862	8865	0.149316	Untreated	On support	0.150723	6.77913
2016	600702	0	7.66953	2.90555	0	20	2.33607	0	C15	0.413552	22.1008	0.058079	0.000363	11	0	0	0	0.298535	0.454545	0.134849	0.003188	0	14.7302	0.3188	0.0091	0.0013485	0	0	0	0	0	0.386721	9	10663	10664	10661	0.331192	Untreated	On support	0.494056	6.9702
2017	600083	2	6.49442	3.16049	0	20	44.0052	2	C39	0.39435	18.4788	0.082087	0	7	0	0	0	0.283913	0.428571	0.609596	9.5e-05	4	14.4232	0.0095	0	0.006096	0	0	0	1.09861	1	0.583324	121	3710	3708	3707	0.22974	Treated	On support	3.40315	7.12325
2019	600769	0	0	2.33238	0	23	15.49	0	E48	0.60224	18.7556	-0.012876	8.6e-05	7	0	0	1	0.200789	0.428571	-0.467488	0.006446	0	13.6444	0.6446	0	-0.0046749	0	0	0	0	0	0.0749684	9	9884	9882	9885	0.251785	Untreated	On support	0.335659	7.2557
2014	600399	0	8.54706	3.58438	13.5924	14	1.97009	0	C31	0.849943	23.1788	0.069145	0	16	0	1	0	0.447406	0.3125	-0.116443	0.000508	0	13.8132	0.0508	0	-0.0011644	0	1	1	0	0	0.717893	36	8873	8871	8874	0.152394	Untreated	On support	0.16026	6.82304
2011	601216	0	0	3.83818	17.1068	0	1.16511	0	C26	0.29254	22.6875	0.021711	0.391781	9	0	0	0	0.365625	0.333333	-0.137474	0.01886	0	13.7732	1.886	0	-0.0013747	0	1	1	0	0	0.185809	49	11150	11152	11149	0.367983	Untreated	On support	0.585996	7.31679
2015	600478	1	7.41007	2.99759	18.7854	12	5.36972	3	C38	0.44153	22.0627	0.036553	0.074484	9	0	0	1	0.176851	0.333333	0.983394	-0.008363	9	14.744	-0.8363	0.0923	0.0098339	0	0	0	0.693147	1	0.233582	225	7451	7453	7454	0.379972	Treated	On support	1.79658	6.92438
2018	600255	0	8.9037	4.5848	0	18	1.16749	1	C32	0.453875	22.2192	0.026632	0	9	0	0	0	0.1	0.333333	-0.500717	0.000629	1	14.6113	0.0629	0	-0.0050072	0	0	0	0	0	0.420537	121	11609	11611	11612	0.40482	Untreated	On support	0.68263	7.60932
2019	600293	3	8.31187	3.92129	16.6673	19	0.945574	2	F52	0.414328	22.6503	0.05095	0.178485	9	0	0	0	0.178454	0.333333	-0.152181	0.005224	4	13.3639	0.5224	0	-0.0015218	0	1	1	1.38629	1	0.71653	81	8001	7999	7998	0.40791	Treated	On support	1.52734	7.16502
2012	600123	0	8.62314	3.24976	0	14	1.63097	0	B06	0.493287	23.7375	0.050137	0.000112	9	0	1	0	0.451103	0.333333	-0.069327	0.02753	0	14.6627	2.753	0.0022	-0.0006933	0	1	1	0	0	0.396996	9	9574	9572	9575	0.223215	Untreated	On support	0.310785	7.33484
2016	600883	0	6.23596	2.62969	11.3491	21	5.44485	1	C30	0.08268	20.3779	-0.061877	0	7	0	0	0	0.171546	0.428571	1.10253	-0.00238	1	13.9628	-0.238	0	0.0110253	0	0	0	0	0	0.164758	16	10634	10633	10632	0.328467	Untreated	On support	0.48746	6.95263
2019	603058	3	7.04529	3.20281	13.8389	3	1.92364	5	C23	0.080459	20.8844	0.054028	0.046421	6	0	0	0	0.464276	0.5	0.035108	0.023061	25	14.2558	2.3061	0.0433	0.0003511	0	0	0	1.38629	1	0.279825	144	5411	5410	5413	0.299518	Treated	On support	2.2684	6.06208
2016	600298	7	8.40701	3.49395	14.7485	16	2.62384	1	C14	0.483932	22.6369	0.115125	0	11	0	1	0	0.399781	0.545455	0.209847	0.018558	1	14.7066	1.8558	0.0363	0.0020985	0	1	1	2.07944	0	0.504727	25	9068	9066	9069	0.178531	Untreated	On support	0.239527	7.11763
2015	600531	0	9.52782	5.17541	18.3829	13	1.46277	1	C32	0.806738	22.7294	0.176381	0	9	0	1	0	0.425979	0.333333	0.175486	0.000414	1	13.6472	0.0414	0.0009	0.0017549	0	1	1	0	0	0.535022	9	9224	9226	9223	0.191722	Untreated	On support	0.272496	7.2248
2017	603669	0	7.7408	3.74231	17.3504	2	1.7748	0	C27	0.213361	21.225	0.114434	0.16875	7	0	0	1	0.495	0.428571	0.754485	0.021047	0	14.3461	2.1047	0.0472	0.0075448	0	0	0	0	0	0.720177	16	10282	10281	10284	0.296816	Untreated	On support	0.409283	6.87354
2019	600965	2	7.80325	3.28443	0	15	2.33666	0	A03	0.220253	21.7308	0.023016	0.021567	7	0	0	1	0.355072	0.428571	-0.191037	0.014277	0	14.1801	1.4277	0.0222	-0.0019104	0	0	0	1.09861	0	0.694691	81	10885	10884	10883	0.348544	Untreated	On support	0.535816	7.12022
2010	801	0	8.70945	4.07811	11.1563	12	1.68068	1	C39	0.650275	21.5722	0.08114	0	7	0	1	1	0.640687	0.428571	0.177674	-0.005313	1	12.3252	-0.5313	0	0.0017767	0	0	0	0	0	0.469407	100	8851	8850	8849	0.144516	Untreated	On support	0.136747	6.70971
2010	600175	0	8.95124	5.18655	16.307	11	2.11462	1	S90	0.464088	22.0131	-0.169609	5.7e-05	9	0	0	0	0.293377	0.333333	-0.311155	0.0162	1	14.604	1.62	0	-0.0031115	0	0	0	0	0	0.102998	400	10921	10919	10918	0.351171	Untreated	On support	0.542131	7.14372
2017	600237	3	7.18415	2.96382	13.8289	17	1.87645	1	C39	0.368889	21.4234	0.019266	0.002642	6	0	0	1	0.167552	0.5	0.110489	0.002148	1	12.7883	0.2148	0.0371	0.0011049	0	0	0	1.38629	0	0.516704	16	11386	11385	11384	0.385602	Untreated	On support	0.630174	7.47731
2017	601619	0	0	4.39671	0	0	0	0	D44	0.727604	22.9125	0.034297	0	9	0	0	0	0.322621	0.333333	-0.056538	0.010841	0	14.0373	1.0841	0	-0.0005654	0	1	1	0	0	0.918594	25	11370	11369	11372	0.384237	Untreated	On support	0.626866	7.46606
2011	820	0	0	2.5328	0	0	0	7	C22	1.60434	20.8633	0.001893	1e-05	9	0	0	0	0.150402	0.333333	0.12194	-0.036652	49	13.8776	-3.6652	0	0.0012194	0	0	0	0	1	0.325377	361	5935	5936	5933	0.319938	Treated	On support	2.20206	6.14663
2014	501	6	9.41799	4.29339	0	22	1.27216	1	F52	0.759467	23.4738	0.066141	4e-05	10	0	1	1	0.251285	0.4	0.239878	0.018033	1	15.4559	1.8033	0	0.0023988	0	1	1	1.94591	0	0.838017	196	9749	9750	9751	0.236823	Untreated	On support	0.3217	7.32773
2014	603077	0	7.94901	3.88575	11.1563	2	1.16426	0	C26	0.479632	22.9351	0.022412	0.061834	9	0	0	0	0.531582	0.333333	0.36155	0.005518	0	13.9183	0.5518	0	0.0036155	0	1	1	0	0	0.41568	100	10785	10784	10787	0.341059	Untreated	On support	0.517823	7.05515
2019	521	1	0	0	17.39	26	0.876621	3	C38	0.640058	23.3767	0.090479	0.004798	9	0	1	0	0.23785	0.333333	-0.101247	0.00367	9	14.0769	0.367	0.0473	-0.0010125	0	1	1	0.693147	1	0.0427671	441	4192	4190	4193	0.246001	Treated	On support	2.9339	6.94656
2018	600190	2	0	0	0	19	0.935534	2	G55	0.615936	23.5261	0.032521	0.000787	11	0	0	0	0.190837	0.363636	-0.03618	0.002872	4	15.0083	0.2872	0	-0.0003618	0	1	1	1.09861	1	0.735269	64	8200	8202	8203	0.42167	Treated	On support	1.38223	7.20627
2017	600476	0	6.91501	3.00064	12.2298	14	6.88724	0	I65	0.510727	19.8297	-0.124938	0	9	0	1	0	0.329847	0.333333	0.370608	0.001895	0	13.8429	0.1895	0.0112	0.0037061	0	0	0	0	0	0.995974	9	8829	8830	8827	0.12805	Untreated	On support	0.0895882	6.42605
2018	601801	0	9.53163	4.38808	14.9141	8	1.22905	0	R85	0.220168	23.3013	0.044711	5.5e-05	7	0	1	1	0.54945	0.428571	-0.224913	0.050006	0	14.0003	5.0006	0.0005	-0.0022491	0	1	1	0	0	0.675583	25	9427	9426	9429	0.210149	Untreated	On support	0.299324	7.29661
2018	791	9	0	3.22867	9.79818	21	0.932951	3	D44	0.676219	23.6751	0.071621	3.6e-05	7	0	1	0	0.625439	0.428571	-0.313682	-0.005227	9	14.0634	-0.5227	0	-0.0031368	0	1	1	2.30259	1	0.0859692	49	2814	2813	2812	0.207476	Treated	On support	4.14411	7.16861
2012	600885	0	0	3.25909	14.8078	16	1.34076	0	C38	0.440752	21.8091	0.111627	0	9	0	0	1	0.38306	0.333333	0	-0.032254	0	14.6714	-3.2254	0.0398	0	0	0	0	0	0	0.669718	49	10568	10566	10569	0.322801	Untreated	On support	0.473159	6.92008
2010	790	0	7.14854	3.35827	0	12	7.58934	0	C33	0.401104	20.4612	0.150762	0.022302	8	0	0	0	0.2542	0.375	0.527182	0.000781	0	13.9159	0.0781	0	0.0052718	0	0	0	0	0	0.0218667	121	10334	10335	10332	0.302027	Untreated	On support	0.42177	6.87299
2011	600515	0	0	3.18819	0	9	1.40877	0	F52	0.899563	21.4297	-0.006434	0	9	0	0	0	0.134398	0.333333	9.41094	-0.013497	0	13.4225	-1.3497	0	0.0941094	0	0	0	0	0	0.881659	289	10979	10980	10981	0.355312	Untreated	On support	0.552179	7.18408
2014	955	0	6.40992	2.80274	0	15	2.68766	0	C17	0.295926	20.7239	0.001103	0	9	0	0	1	0.180348	0.333333	0.120713	-0.005434	0	13.3711	-0.5434	0.0302	0.0012071	0	0	0	0	0	0.721319	144	10527	10529	10526	0.319035	Untreated	On support	0.463293	6.90573
2019	600338	0	0	4.0503	11.7161	19	3.07924	1	B09	0.344296	22.1532	0.233866	3.4e-05	7	0	0	0	0.403199	0.428571	0.930475	0.028082	1	14.9074	2.8082	0	0.0093047	0	0	0	0	0	0.955059	64	10990	10992	10993	0.356316	Untreated	On support	0.554692	7.19407
2012	600539	0	0	2.84183	14.1849	11	1.36905	1	C30	0.128795	20.697	-0.026109	0	9	0	1	0	0.279424	0.333333	-0.542822	0.000465	1	12.6761	0.0465	0	-0.0054282	0	0	0	0	0	0.0107447	289	8899	8897	8900	0.157004	Untreated	On support	0.174897	6.88779
2018	600831	0	7.75948	2.7947	17.1255	24	1.09717	0	I63	0.595551	22.8089	0.068739	0.000178	7	0	1	0	0.335967	0.428571	-0.196125	0.006076	0	14.4244	0.6076	0.0005	-0.0019613	0	1	1	0	0	0.611992	16	9606	9605	9608	0.22577	Untreated	On support	0.312918	7.33733
2012	600773	0	8.53617	5.19337	17.107	16	1.58962	0	K70	0.863613	22.879	-0.0545	0.000261	8	0	1	0	0.602464	0.5	-0.220026	0.003114	0	14.4939	0.3114	0	-0.0022003	0	1	1	0	0	0.6885	81	9048	9049	9050	0.176778	Untreated	On support	0.234385	7.10099
2015	918	1	8.73828	3.78429	15.038	16	1.23805	4	K70	0.905139	24.2696	-0.020733	0	9	0	1	0	0.284648	0.333333	2.90256	-0.004636	16	15.7557	-0.4636	0	0.0290256	0	1	1	0.693147	1	0.988664	1444	4765	4764	4763	0.269835	Treated	On support	2.49502	6.46467
2010	998	0	7.89624	3.76879	15.4586	10	4.19379	0	A01	0.496591	21.6161	0.064866	0.016088	12	0	0	0	0.212121	0.333333	5.09392	0.023675	0	14.1914	2.3675	0	0.0509392	0	0	0	0	0	0.387508	784	10507	10508	10509	0.317602	Untreated	On support	0.459703	6.90116
2019	600297	0	11.2601	5.12569	18.7336	19	0.87294	0	F52	0.684932	25.6797	0.055322	0.000626	9	0	0	0	0.327344	0.333333	0.164282	0.007145	0	15.7356	0.7145	0	0.0016428	0	1	1	0	0	0.695598	225	12293	12294	12291	0.5211	Untreated	On support	0.988484	7.6672
2018	789	0	9.08933	4.09047	15.0549	21	1.05824	0	C30	0.393845	23.0312	0.2507	3.2e-05	9	0	1	0	0.42584	0.333333	0.089873	0.044197	0	14.7072	4.4197	0.0003	0.0008987	0	1	1	0	0	0.579523	121	9350	9351	9348	0.204009	Untreated	On support	0.292416	7.27556
2012	516	0	8.36998	3.88705	10.2897	19	1.52097	0	F52	0.671566	22.0135	0.133511	0.01644	11	0	0	0	0.208625	0.363636	0.389637	0.016691	0	14.221	1.6691	0	0.0038964	0	0	0	0	0	0.338658	225	10840	10841	10838	0.345117	Untreated	On support	0.52777	7.09196
2013	600839	7	10.3742	4.55207	18.2273	19	0.907183	1	C39	0.668545	24.798	0.049107	8.7e-07	11	0	1	0	0.231977	0.545455	0.199835	0.003004	1	13.9384	0.3004	0.0174	0.0019984	0	1	1	2.07944	0	0.533899	64	10146	10148	10145	0.281748	Untreated	On support	0.379561	6.9468
2010	600731	0	7.43984	3.43968	14.3748	14	2.49184	0	C26	0.678975	20.9724	0.081686	0.000251	9	0	1	0	0.214144	0.333333	0.599333	0.001567	0	12.88	0.1567	0	0.0059933	0	0	0	0	0	0.439217	36	8993	8995	8992	0.170267	Untreated	On support	0.215001	7.03811
2014	606	0	6.57291	2.59245	12.7859	18	2.41709	0	C27	0.347532	21.0052	0.000938	1.4e-06	7	0	0	0	0.125864	0.428571	0.36677	-0.007492	0	13.8692	-0.7492	0	0.0036677	0	0	0	0	0	0.488957	529	11096	11097	11094	0.364542	Untreated	On support	0.576135	7.27981
2017	603938	0	0	4.02138	0	0	2.22975	0	C26	0.070471	20.7738	-0.017639	0.416537	7	0	0	0	0.402819	0.428571	0.038871	0.064541	0	13.5995	6.4541	0.0084	0.0003887	0	0	0	0	0	0.235263	25	10287	10285	10288	0.297588	Untreated	On support	0.411093	6.87231
2017	530	3	0	0	13.3957	24	1.08843	2	C34	0.378105	22.4495	-0.036875	0.008986	9	0	1	0	0.199556	0.333333	0.335318	0.006758	4	14.6652	0.6758	0.0451	0.0033532	0	1	1	1.38629	1	0.55006	81	3358	3360	3357	0.221015	Treated	On support	3.69806	7.15796
2014	678	0	7.48825	2.82927	14.221	17	1.5382	0	C34	0.509652	21.5306	0.007158	1.1e-05	9	0	1	1	0.298313	0.333333	-0.036137	0.003274	0	13.7494	0.3274	0.0384	-0.0003614	1.94591	0	0	0	0	0.310736	16	9039	9037	9040	0.175699	Untreated	On support	0.231222	7.09113
2018	859	0	7.63973	3.52282	0	20	1.24245	2	C29	0.246997	21.4697	0.027691	0.000247	9	0	1	0	0.277354	0.444444	0.12069	0.000429	4	13.6506	0.0429	0.036	0.0012069	3.98898	0	0	0	1	0.154001	169	1442	1440	1443	0.177735	Treated	On support	4.81019	6.99505
2018	600747	0	0	2.67734	12.3	22	1.44466	1	F51	0.814162	21.5932	-0.023926	0	7	0	0	0	0.355112	0.428571	-3.12355	0.002529	1	13.203	0.2529	0	-0.0312355	0	0	0	0	0	0.272908	144	10741	10742	10743	0.336886	Untreated	On support	0.507635	7.01662
2016	601216	0	8.49606	3.87375	15.3099	5	2.23853	0	C26	0.241513	23.6154	0.113194	0.009709	7	0	0	1	0.319468	0.428571	0.335637	0.014158	0	14.4727	1.4158	0.0356	0.0033564	0	1	1	0	0	0.530381	49	12013	12012	12011	0.447336	Untreated	On support	0.789345	7.79509
2017	600778	1	8.74752	3.88996	12.0616	21	1.21664	1	F52	0.858974	22.381	0.141265	0	9	0	0	0	0.195686	0.444444	0.16712	-0.002291	1	14.7992	-0.2291	0	0.0016712	0	1	0	0.693147	0	0.141594	144	11386	11385	11384	0.385646	Untreated	On support	0.630281	7.47764
2016	600594	0	8.48449	3.7953	14.336	12	2.34835	4	C27	0.363667	22.6087	0.057766	0.257906	9	0	0	0	0.231483	0.333333	0.045395	0.014799	16	13.4479	1.4799	0.0513	0.000454	4.7185	1	1	0	1	0.67304	324	7742	7743	7744	0.394166	Treated	On support	1.66192	7.07171
2013	600418	0	9.96768	4.46107	18.1329	12	1.14761	0	C36	0.703558	23.8876	0.10468	0.00014	9	0	1	0	0.354336	0.333333	0.088648	0.009344	0	15.0274	0.9344	0.0363	0.0008865	0	1	1	0	0	0.580153	169	9815	9817	9814	0.243823	Untreated	On support	0.327348	7.30737
2016	553	0	0	0	13.8155	23	2.66968	0	C26	0.328263	21.8168	0.089908	4.6e-05	7	0	1	0	0.20152	0.428571	-0.034471	0.002625	0	13.8451	0.2625	0.0047	-0.0003447	1.94591	0	0	0	0	0.924577	16	9497	9498	9499	0.21555	Untreated	On support	0.303812	7.31629
2015	868	0	8.49069	3.62913	10.8781	18	1.844	2	C36	0.767251	22.5439	-0.046845	7.8e-06	10	0	1	0	0.211339	0.4	0.550874	-0.000894	4	14.484	-0.0894	0	0.0055087	0	1	1	0	1	0.347177	36	2950	2952	2953	0.210897	Treated	On support	4.03621	7.17171
2011	600497	0	8.55169	3.34338	17.2167	7	1.84995	1	B09	0.734123	23.4508	0.066874	0	9	0	1	0	0.516401	0.333333	0.896891	0.009635	1	13.9945	0.9635	0	0.0089689	0	1	1	0	0	0.296999	36	9324	9326	9327	0.201408	Untreated	On support	0.28883	7.26556
2011	600438	0	9.46598	4.57437	16.0607	7	1.50134	0	C13	0.635331	22.0999	0.077208	0	9	0	0	0	0.550567	0.333333	-0.432977	-0.016283	0	14.3734	-1.6283	0	-0.0043298	0	0	0	0	0	0.660376	64	10297	10296	10299	0.299085	Untreated	On support	0.414707	6.87112
2017	715	0	8.20613	3.68975	11.2898	20	1.65019	1	F52	0.40653	21.4865	0.049245	0	9	0	1	1	0.338552	0.333333	0.084849	0.007461	1	14.8567	0.7461	0	0.0008485	0	0	0	0	0	0.523139	196	8989	8988	8987	0.169471	Untreated	On support	0.212557	7.02855
2019	972	0	0	2.98746	11.1811	19	3.99981	2	C13	0.394912	20.4225	0.192706	6.2e-05	8	0	0	0	0.161768	0.375	14.1414	-0.007908	4	13.1867	-0.7908	0	0.141414	0	0	0	0	1	0.242105	36	5915	5916	5917	0.319322	Treated	On support	2.20423	6.14138
2013	598	0	7.74694	3.1881	16.2819	17	1.57932	0	D46	0.346266	23.0654	0.103762	0	8	0	1	1	0.4205	0.375	-0.029391	0.01975	0	14.1492	1.975	0.0021	-0.0002939	0	1	1	0	0	0.915209	9	9482	9484	9485	0.21425	Untreated	On support	0.30281	7.31201
2012	600644	0	7.47664	2.71626	14.5087	19	1.54102	1	D44	0.728421	22.0197	0.002474	7.6e-05	11	0	1	0	0.156915	0.363636	0.27535	-0.011993	1	14.0345	-1.1993	0	0.0027535	0	0	0	0	0	0.303205	25	9253	9254	9251	0.194756	Untreated	On support	0.278262	7.2375
2017	829	1	11.0038	5.89712	13.3061	20	1.45455	0	F51	0.795632	23.3736	0.075122	0.002707	9	0	1	1	0.173993	0.333333	0.336232	0.001034	0	15.9111	0.1034	0.0011	0.0033623	0	1	1	0.693147	0	0.51397	225	9912	9914	9915	0.256338	Untreated	On support	0.341528	7.21417
2010	600077	0	0	5.34945	0	13	3.11894	0	C39	0.226475	19.749	0.148283	0	7	0	0	1	0.175319	0.428571	-0.242131	-0.010258	0	14.1344	-1.0258	0	-0.0024213	0	0	0	0	0	0.242506	1225	10296	10298	10295	0.298996	Untreated	On support	0.414493	6.87115
2014	600257	3	7.4089	3.33978	13.1224	14	2.57395	1	A04	0.433665	21.073	0.000463	0	5	0	0	0	0.221939	0.4	0.647751	0.009848	1	13.4588	0.9848	0	0.0064775	0	0	0	1.38629	0	0.870487	49	11155	11153	11156	0.368627	Untreated	On support	0.587861	7.32369
2014	600498	2	9.25551	3.86599	18.7271	13	1.51939	2	C39	0.540367	23.4598	0.053202	0.002532	11	0	1	0	0.488182	0.363636	0.231844	0.005492	4	14.805	0.5492	0.1097	0.0023184	0	1	1	1.09861	1	0.979627	121	2072	2074	2071	0.191398	Treated	On support	4.60346	7.10473
2016	983	0	9.125	3.54034	12.4761	16	1.13507	0	B06	0.640298	24.7101	0.04867	1e-06	9	0	1	0	0.543988	0.333333	0.518894	0.001194	0	13.9639	0.1194	0.0074	0.0051889	0	1	1	0	0	0.413366	9	9789	9787	9790	0.241157	Untreated	On support	0.324796	7.31863
2018	603843	0	8.45297	3.97775	15.102	2	1.13853	6	E48	0.724764	22.4363	0.009418	0.417631	7	0	0	0	0.270097	0.428571	1.01232	0.005266	36	14.5812	0.5266	0.0002	0.0101232	2.07944	1	1	0	1	0.737668	64	7780	7782	7783	0.396181	Treated	On support	1.64188	7.08964
2015	933	0	9.04785	3.53734	17.2812	16	1.01688	0	C32	0.829324	24.644	-0.014592	5.7e-05	9	0	1	0	0.242093	0.444444	-0.024261	-0.001944	0	13.6843	-0.1944	0.006	-0.0002426	0	1	1	0	0	0.916651	121	10247	10245	10248	0.293146	Untreated	On support	0.401057	6.88218
2017	600318	4	0	0	15.0327	0	0	7	J69	0.635319	22.5712	0.069317	0.001098	5	0	1	1	0.229471	0.4	0.241776	0.007474	49	14.7485	0.7474	0	0.0024178	0	1	1	1.60944	1	0.051317	576	4376	4375	4374	0.253635	Treated	On support	2.75753	6.80985
2017	600337	0	8.3313	3.05839	11.9174	17	1.71107	2	F52	0.287802	22.6584	0.098855	0.004786	9	0	0	0	0.234879	0.333333	0.095047	0.008544	4	14.8132	0.8544	0.0248	0.0009505	0	1	1	0	1	0.0876321	25	7791	7789	7788	0.396467	Treated	On support	1.63908	7.0919
2011	600806	0	0	3.21862	14.4033	17	1.48755	0	C34	0.430685	21.6628	0.000256	0	12	0	1	0	0.254168	0.333333	-0.058299	0.00859	0	14.4819	0.859	0	-0.000583	0	0	0	0	0	0.174545	25	8947	8949	8950	0.164962	Untreated	On support	0.198941	6.97602
2011	600156	0	7.74022	3.64097	12.8992	13	1.85147	0	C17	0.405299	20.8145	-0.025208	1.3e-05	9	0	1	0	0.444154	0.333333	0.562822	0.000691	0	13.0509	0.0691	0	0.0056282	0	0	0	0	0	0.127955	16	8835	8836	8837	0.138607	Untreated	On support	0.119575	6.6173
2012	779	0	6.67524	2.68106	13.6919	15	3.36761	0	C17	0.245947	19.8277	0.006975	6.6e-06	9	0	1	1	0.141161	0.333333	-0.186884	-0.006867	0	12.643	-0.6867	0.0067	-0.0018688	0	0	0	0	0	0.339403	25	8869	8868	8867	0.150987	Untreated	On support	0.155885	6.80307
2013	603308	0	0	0	14.2724	0	0	0	C35	0.68374	22.0455	0.064679	0.165372	9	0	0	1	0.331822	0.333333	0	0.044249	0	14.1082	4.4249	0.0484	0	0	0	0	0	0	0.579285	64	10802	10804	10801	0.342139	Untreated	On support	0.520439	7.06473
2014	761	0	0	0	16.6704	16	0.984227	0	C31	0.67792	24.6186	0.05833	2.4e-05	6	0	1	0	0.817739	0.5	0.081049	0.002669	0	13.5634	0.2669	0.0616	0.0008105	0	1	1	0	0	0.0069208	64	9502	9504	9501	0.216066	Untreated	On support	0.304232	7.31771
2013	886	0	7.09968	2.96509	0	15	1.35964	1	K70	0.145239	21.8901	0.020263	1.1e-05	9	0	1	0	0.251451	0.333333	6.7659	0.014907	1	13.9458	1.4907	0	0.067659	0.693147	0	0	0	0	0.0415145	25	9261	9262	9259	0.19569	Untreated	On support	0.27984	7.24144
2012	600089	0	9.49402	4.26713	16.2861	15	1.05065	0	C38	0.645705	24.462	0.04561	0.000224	11	0	0	0	0.117382	0.363636	0.123545	0.008271	0	14.8081	0.8271	0.0522	0.0012355	3.55535	1	1	0	0	0.548197	16	12212	12213	12214	0.485699	Untreated	On support	0.83203	7.76439
2017	600211	0	7.83591	3.96443	13.1224	18	2.38479	0	C27	0.122162	21.5692	0.039251	0	9	0	0	0	0.318266	0.333333	0.317248	0.024201	0	14.2447	2.4201	0.0072	0.0031725	2.19722	0	0	0	0	0.0211474	36	10637	10635	10638	0.328751	Untreated	On support	0.488136	6.95431
2011	600328	0	7.65087	3.18818	13.9553	11	1.22245	0	C26	0.749913	22.5407	-0.005004	2.5e-06	9	0	1	0	0.448722	0.333333	0.304229	0.002413	0	14.3302	0.2413	0	0.0030423	0	1	1	0	0	0.85395	36	9122	9124	9121	0.182915	Untreated	On support	0.251523	7.16243
2015	606	0	6.29358	2.26001	12.7859	19	8.85972	3	C27	0.306566	20.7366	0.020296	0.007879	7	0	0	0	0.125864	0.428571	-0.060987	-0.016901	9	13.5156	-1.6901	0	-0.0006099	0	0	0	0	1	0.88518	529	6786	6785	6784	0.352814	Treated	On support	2.02957	6.56639
2012	600265	0	0	2.17407	11.3908	12	2.49295	1	A02	0.921149	20.021	-0.063952	0	9	0	1	0	0.246739	0.333333	0.380616	-0.034913	1	12.6225	-3.4913	0	0.0038062	0	0	0	0	0	0.642661	441	8836	8838	8839	0.1398	Untreated	On support	0.123059	6.63768
2013	600771	0	6.60881	2.66433	14.0061	17	10.2144	2	C27	0.860006	20.0811	-0.035725	0.0018	11	0	0	0	0.221683	0.363636	0.389918	0.006445	4	14.254	0.6445	0.0117	0.0038992	0	0	0	0	1	0.440241	81	4520	4522	4523	0.259481	Treated	On support	2.64742	6.6874
2012	601000	0	8.13553	3.54708	15.2133	2	1.03155	0	G55	0.454058	23.1328	0.101908	8.9e-07	15	0	1	0	0.471004	0.333333	-0.148486	0.015361	0	14.587	1.5361	0	-0.0014849	0	1	1	0	0	0.994833	16	8897	8895	8894	0.156596	Untreated	On support	0.173585	6.88216
2016	990	0	7.8196	3.22043	16.1192	16	1.04739	1	C26	0.22986	23.7265	-0.001027	4.3e-06	7	0	1	0	0.334383	0.428571	0.786878	-0.002738	1	15.6982	-0.2738	0.0156	0.0078688	0	1	1	0	0	0.102552	169	9980	9979	9982	0.262894	Untreated	On support	0.350454	7.1508
2011	768	0	8.88936	3.29436	0	14	1.35179	0	C37	0.522837	23.7758	0.004694	7.8e-05	16	0	1	0	0.570676	0.375	1.09659	-0.001242	0	14.5103	-0.1242	0	0.0109659	0	1	1	0	0	0.922685	144	8878	8880	8877	0.153949	Untreated	On support	0.165135	6.84625
2011	600888	0	7.92009	3.33201	15.6129	15	1.28179	0	C32	0.494115	22.6735	0.029912	0	9	0	0	1	0.281391	0.333333	-0.047186	0.016963	0	14.1448	1.6963	0	-0.0004719	0	1	1	0	0	0.835635	16	11372	11374	11375	0.384523	Untreated	On support	0.627536	7.46846
2017	600265	1	0	2.16647	0	0	0	2	A02	0.92	19.5915	-0.118318	0	9	0	0	1	0.37	0.333333	0.45223	-0.019262	4	12.9818	-1.9262	0	0.0045223	0.693147	0	0	0.693147	1	0.500056	441	3801	3800	3803	0.232272	Treated	On support	3.32377	7.1064
2016	778	1	10.2926	4.9441	20.4714	19	1.00783	0	C33	0.625549	24.6206	0.022405	0.000134	9	0	1	0	0.453751	0.333333	-0.162593	0.000212	0	14.7075	0.0212	0.0171	-0.0016259	5.57973	1	1	0.693147	0	0.616064	225	9896	9895	9898	0.254125	Untreated	On support	0.338683	7.2348
2015	600234	0	0	2.69627	0	15	9.41302	2	C39	0.858061	19.9926	-0.000822	4.9e-07	9	0	0	0	0.098792	0.333333	3e-06	-0.023127	4	13.4777	-2.3127	0	3e-08	0	0	0	0	1	0.828879	324	5418	5416	5415	0.299878	Treated	On support	2.26748	6.06155
2017	906	13	11.4048	6.72398	15.0416	18	1.07869	3	F51	0.747388	23.099	-0.073444	0	9	0	1	0	0.388101	0.333333	0.329521	0.004668	9	15.1964	0.4668	0.0001	0.0032952	0	1	1	2.63906	1	0.573064	361	2913	2911	2914	0.209918	Treated	On support	4.06711	7.17136
2016	611	0	0	2.5283	17.7275	0	0	0	C17	0.532034	19.8481	0.116102	0	9	0	0	1	0.124292	0.333333	0.604228	-0.019385	0	13.727	-1.9385	0	0.0060423	0	0	0	0	0	0.308364	25	10227	10228	10229	0.2909	Untreated	On support	0.396394	6.88999
2016	600139	0	7.31409	2.68313	0	18	1.95397	3	C36	0.73579	22.5274	-0.02748	1.5e-05	5	0	0	0	0.404652	0.4	0.02597	-0.005503	9	14.414	-0.5503	0.0565	0.0002597	0	1	1	0	1	0.102481	225	7730	7729	7728	0.39339	Treated	On support	1.66953	7.06441
2019	600595	0	0	3.55405	0	17	1.07319	1	C32	0.889571	23.8311	0.03302	0.000434	9	0	0	0	0.76171	0.333333	-0.759342	-0.011737	1	13.5008	-1.1737	0	-0.0075934	0	1	1	0	0	0.264866	441	10633	10632	10635	0.328225	Untreated	On support	0.486883	6.95112
2013	600806	0	0	2.78651	0	19	1.26888	1	C34	0.508492	21.7505	-0.027777	0	12	0	1	0	0.252272	0.333333	0.647108	-0.003084	1	14.4489	-0.3084	0.0434	0.0064711	0	0	0	0	0	0.48372	25	8968	8966	8969	0.16723	Untreated	On support	0.20573	7.00145
2012	923	0	6.95211	2.75993	12.8347	13	1.30613	2	C35	0.586741	21.0914	0.003571	6.1e-06	9	0	1	0	0.355402	0.333333	0.216435	0.001628	4	13.17	0.1628	0.0176	0.0021643	0	0	0	0	1	0.48882	400	600	599	602	0.15542	Treated	On support	4.57112	6.74116
2011	600992	0	7.96582	3.47473	14.5087	7	1.24	0	C33	0.390864	21.069	-0.04198	0	9	0	1	0	0.396195	0.333333	-0.096918	0.004415	0	13.4444	0.4415	0	-0.0009692	1.94591	0	0	0	0	0.363516	121	8869	8868	8867	0.150742	Untreated	On support	0.155112	6.79944
2018	600496	0	9.26779	4.20007	14.9429	16	0.989026	0	E50	0.631938	23.3121	-0.017595	0.003514	9	0	0	0	0.201646	0.333333	0.807539	0.002273	0	14.6445	0.2273	0.034	0.0080754	2.89037	1	1	0	0	0.659685	64	11903	11905	11902	0.432892	Untreated	On support	0.757096	7.75463
2010	955	0	0	3.19072	13.8155	11	2.83905	0	C18	0.59884	20.1801	0.054169	0	9	0	0	1	0.152452	0.333333	-0.003136	-0.00737	0	12.5964	-0.737	0	-3.14e-05	0	0	0	0	0	0.612167	144	10294	10296	10293	0.29878	Untreated	On support	0.413971	6.87127
2011	600192	0	8.08006	3.67202	13.1224	13	1.42474	0	C38	0.58887	21.7833	0.002843	0	9	0	1	0	0.443959	0.333333	0.13637	0.001307	0	13.1264	0.1307	0	0.0013637	0	0	0	0	0	0.0216022	49	8936	8937	8938	0.162662	Untreated	On support	0.192158	6.95184
2016	600293	32	8.47495	4.2317	12.5616	16	1.76063	1	C30	0.454473	22.5586	-0.11427	0.178485	9	0	0	0	0.178454	0.333333	7.96954	0.000401	1	12.9372	0.0401	0.0126	0.0796954	0	1	1	3.49651	0	0.415532	81	11595	11594	11593	0.40311	Untreated	On support	0.678137	7.59836
2016	600505	0	7.10133	2.74046	12.3226	14	2.0235	0	D44	0.491189	21.6049	0.068485	0.000128	13	0	1	0	0.201469	0.384615	0.108643	0.002661	0	14.2188	0.2661	0	0.0010864	0	0	0	0	0	0.997408	16	8937	8936	8935	0.162965	Untreated	On support	0.193042	6.95506
2015	571	0	7.1904	2.47542	13.017	21	1.71604	1	B06	0.410649	22.3093	-0.028261	0.014004	7	0	0	0	0.10992	0.428571	0.020101	0.005152	1	14.9129	0.5152	0	0.000201	0	1	0	0	0	0.388718	529	11891	11892	11893	0.430521	Untreated	On support	0.751833	7.74656
2019	600231	0	9.60089	4.45691	11.8696	19	0.993634	3	C31	0.51249	23.4893	0.072752	1.3e-05	9	0	0	0	0.345699	0.333333	-0.086511	0.004404	9	15.3371	0.4404	0.0005	-0.0008651	0	1	1	0	1	0.414069	16	8012	8014	8011	0.408885	Treated	On support	1.51733	7.16943
2016	935	1	7.80026	3.47253	17.254	17	3.97596	1	C30	0.385493	22.4115	0.099635	0	9	0	0	0	0.259239	0.333333	0.400976	-0.00301	1	15.6654	-0.301	0	0.0040098	0	1	1	0.693147	0	0.440326	81	11287	11288	11285	0.37827	Untreated	On support	0.612869	7.41343
2010	585	0	7.15528	3.65713	11.6869	15	3.62556	1	C38	0.636954	20.5541	3.2e-05	0	7	0	0	0	0.283461	0.428571	0.247851	-0.009352	1	11.9704	-0.9352	0	0.0024785	0	0	0	0	0	0.443451	144	10397	10395	10398	0.307848	Untreated	On support	0.435876	6.8833
2012	600159	0	6.95655	3.35196	0	14	1.29524	0	K70	0.454212	21.901	-0.118148	0.000161	9	0	1	0	0.359785	0.333333	4.16252	-0.003678	0	13.377	-0.3678	0	0.0416252	0	0	0	0	0	0.0256835	25	9065	9067	9068	0.178258	Untreated	On support	0.238726	7.1149
2011	567	0	6.49191	2.28465	8.79498	17	3.19487	0	K70	0.106093	19.2256	-0.40035	7.4e-06	7	0	0	1	0.2235	0.428571	-0.945901	-0.003507	0	13.7605	-0.3507	0	-0.009459	0	0	0	0	0	0.425676	9	10024	10023	10026	0.269052	Untreated	On support	0.358903	7.08376
2015	601901	0	0	0	0	0	0	1	J67	0.769955	25.763	-0.093928	0	9	0	1	0	0.277525	0.333333	0.025001	0.00974	1	16.6719	0.974	0	0.00025	0	1	1	0	0	0.905254	25	10727	10729	10730	0.33582	Untreated	On support	0.505101	7.0072
2012	600725	0	8.71993	4.04016	0	16	1.05176	0	C25	0.886787	23.4666	-0.024688	3.4e-06	9	0	1	0	0.417871	0.333333	0.114149	-0.012157	0	13.1731	-1.2157	0	0.0011415	0	1	1	0	0	0.658696	16	9514	9512	9511	0.216615	Untreated	On support	0.304689	7.31936
2012	601311	0	8.63189	4.16502	15.2167	1	1.31579	1	C38	0.333028	22.2837	0.061242	0.416727	9	0	0	0	0.28238	0.333333	0.109602	0.029164	1	13.9443	2.9164	0.033	0.001096	0	0	0	0	0	0.94294	225	11144	11143	11146	0.367345	Untreated	On support	0.58406	7.31003
2015	619	0	8.32467	3.66419	16.1195	19	1.70264	5	C29	0.321319	22.0866	0.107017	0	9	0	1	0	0.306341	0.333333	-0.161018	0.002444	25	14.2728	0.2444	0.017	-0.0016102	1.09861	0	0	0	1	0.138897	121	2121	2120	2119	0.192522	Treated	On support	4.57711	7.11145
2010	989	0	7.80457	3.53289	15.2482	10	2.74678	0	C27	0.206414	21.2763	0.106867	0	7	0	0	0	0.403524	0.571429	0.30034	0.024647	0	13.4483	2.4647	0	0.0030034	0.693147	0	0	0	0	0.907527	289	10499	10500	10497	0.316713	Untreated	On support	0.457501	6.89879
2010	600577	0	9.5599	5.55336	16.2352	8	1.56523	1	C38	0.66127	21.9521	-0.144877	0	9	0	0	0	0.183374	0.333333	-0.030264	0.012592	1	12.5426	1.2592	0	-0.0003026	0	0	0	0	0	0.150266	256	11192	11190	11193	0.370978	Untreated	On support	0.594601	7.34765
2010	600806	0	0	3.29272	10.5967	16	1.6318	0	C34	0.363347	21.5332	0.057513	0	12	0	1	0	0.254874	0.333333	0.172641	0.019918	0	14.4304	1.9918	0	0.0017264	0	0	0	0	0	0.351786	25	8934	8932	8935	0.161666	Untreated	On support	0.189229	6.94121
2017	600883	0	6.3228	2.86278	11.3785	22	3.21346	1	C30	0.065801	20.377	-0.027205	0	7	0	0	0	0.171546	0.428571	2.15465	0.051993	1	13.953	5.1993	0	0.0215465	0	0	0	0	0	0.945272	16	10634	10633	10632	0.328448	Untreated	On support	0.487417	6.95252
2014	767	0	8.79802	3.79144	13.415	17	1.14578	2	D44	0.798957	24.1345	0.092961	5.2e-06	11	0	1	0	0.301727	0.363636	-0.312866	0.001627	4	14.6215	0.1627	0	-0.0031287	0	1	1	0	1	0.48315	100	4118	4119	4120	0.243213	Treated	On support	3.00652	6.98818
2019	600291	1	0	0	11.7237	0	0	3	J68	0.603148	24.8914	-0.862191	2e-06	9	0	0	1	0.107542	0.333333	0.113104	-0.001212	9	14.0466	-0.1212	0	0.001131	0	1	1	0.693147	1	0.564168	196	8772	8771	8774	0.535079	Treated	On support	0.716085	6.5885
2014	600337	1	7.98964	2.85055	9.90354	14	1.81981	0	C21	0.286707	22.1087	-0.009213	0.002628	9	0	0	0	0.413906	0.333333	0.122119	0.007618	0	14.6479	0.7618	0.01563	0.0012212	0	0	0	0.693147	0	0.834081	25	10660	10659	10658	0.330937	Untreated	On support	0.493443	6.96837
2017	888	0	7.23756	2.68906	13.052	20	2.28024	0	N78	0.177993	21.7163	0.127649	0.000161	5	0	1	0	0.325901	0.6	-0.342352	0.00633	0	14.3482	0.633	0	-0.0034235	0	0	0	0	0	0.393646	36	9407	9405	9404	0.208494	Untreated	On support	0.297719	7.29114
2015	812	0	6.85916	2.62092	0	17	3.35255	0	C23	0.432357	21.3946	0.07894	0.002586	9	0	0	1	0.166135	0.333333	0.102697	0.008596	0	14.9722	0.8596	0	0.001027	1.38629	0	0	0	0	0.584423	49	10918	10919	10916	0.351069	Untreated	On support	0.541879	7.14273
2016	430	0	6.96886	2.83211	13.9277	20	2.03206	1	N78	0.667676	21.4383	0.064806	0	9	0	1	0	0.30021	0.333333	-0.364123	0.002449	1	14.1258	0.2449	0	-0.0036412	0	0	0	0	0	0.402998	36	9005	9006	9007	0.17187	Untreated	On support	0.219838	7.05569
2017	600540	0	0	3.49571	16.9867	13	1.76635	0	A01	0.752807	21.5374	-0.073828	0	8	0	1	0	0.411183	0.375	-1.23822	0.003066	0	13.1169	0.3066	0.000972	-0.0123822	0	0	0	0	0	0.363968	49	8954	8952	8951	0.165872	Untreated	On support	0.201663	6.98587
2019	721	0	6.84488	2.35696	15.8756	22	2.14394	0	H62	0.437833	20.8218	-0.030583	0.000351	9	0	1	1	0.210397	0.333333	-0.195099	-0.009717	0	14.3898	-0.9717	0	-0.001951	0	0	0	0	0	0.072854	25	8973	8975	8976	0.167845	Untreated	On support	0.207603	7.00877
2017	600720	0	8.48816	3.62358	0	21	1.21023	1	C30	0.417969	23.0398	0.100396	6.4e-05	9	0	1	0	0.13239	0.333333	-0.337215	-0.013322	1	15.1435	-1.3322	0	-0.0033722	0	1	1	0	0	0.164782	64	9896	9895	9894	0.254018	Untreated	On support	0.338544	7.23584
2010	600257	0	7.08442	3.35823	14.0931	10	3.62336	0	A05	0.489089	20.907	0.013201	0	5	0	0	0	0.217157	0.4	0.224683	0.008639	0	13.7212	0.8639	0	0.0022468	0	0	0	0	0	0.0933186	49	11060	11061	11062	0.36148	Untreated	On support	0.567473	7.24886
2018	600211	0	7.95549	4.07151	0	19	1.97423	0	C27	0.108566	21.6523	0.114223	0	9	0	0	0	0.318266	0.333333	-0.006401	0.029829	0	14.4825	2.9829	0.0099	-6.4e-05	0	0	0	0	0	0.773061	36	10679	10677	10680	0.332564	Untreated	On support	0.497247	6.97999
2017	595	1	0	2.77856	0	21	2.10708	4	C34	0.590115	21.3542	-0.000521	0.009579	11	0	0	0	0.530455	0.363636	1.01233	0.004053	16	13.5951	0.4053	0	0.0101233	0	0	0	0.693147	1	0.0271495	400	4366	4367	4368	0.25332	Treated	On support	2.76413	6.81617
2013	600831	0	7.56213	2.68342	13.4588	19	1.55499	1	I63	0.62107	22.2275	0.184123	0	9	0	1	0	0.36073	0.333333	-0.008502	0.009901	1	14.418	0.9901	0	-8.5e-05	0	0	0	0	0	0.137952	16	9160	9161	9158	0.186976	Untreated	On support	0.261801	7.19843
2016	603866	0	8.26924	3.2503	11.5129	1	1.98374	0	C14	0.130501	21.5844	0.219574	0.696276	9	0	0	0	0.261019	0.444444	0.011761	0.037904	0	13.8401	3.7904	0.0011	0.0001176	0	0	0	0	0	0.550273	144	10781	10782	10779	0.340678	Untreated	On support	0.516895	7.05168
2016	600593	0	6.60474	2.5125	13.3335	14	3.98576	1	N78	0.408154	20.7435	0.086572	0	9	0	1	0	0.240261	0.333333	-0.68394	-0.018122	1	14.6484	-1.8122	0	-0.0068394	0	0	0	0	0	0.01563	484	8934	8935	8936	0.161924	Untreated	On support	0.189989	6.94402
2011	760	0	7.22007	3.54508	0	14	2.18034	1	C36	0.735167	20.3474	-0.068718	6.8e-05	9	0	0	1	0.071775	0.333333	0.098037	0.009263	1	14.4528	0.9263	0	0.0009804	0	0	0	0	0	0.192089	225	10552	10551	10554	0.321461	Untreated	On support	0.469654	6.91464
2019	600141	0	9.31889	4.19732	16.332	20	1.02477	0	C26	0.661555	24.0645	0.036661	0.001673	12	0	0	0	0.228821	0.583333	-0.272937	0.002774	0	15.1503	0.2774	0.017	-0.0027294	0	1	1	0	0	0.736254	361	11835	11833	11836	0.424632	Untreated	On support	0.737051	7.72387
2017	430	0	6.88862	2.71501	14.8202	21	1.51917	2	N78	0.331729	21.5718	0.052361	0	9	0	1	0	0.278281	0.333333	-0.373956	0.005215	4	14.1166	0.5215	0	-0.0037396	0	0	0	0	1	0.962287	36	1574	1572	1571	0.180788	Treated	On support	4.7904	7.02398
2015	600975	0	7.84617	3.85615	15.9613	11	2.85001	0	A03	0.33172	21.2485	0.050777	0	8	0	1	0	0.34936	0.375	0.112791	-0.020936	0	13.3604	-2.0936	0.0067	0.0011279	0	0	0	0	0	0.954201	81	8983	8984	8981	0.168439	Untreated	On support	0.209433	7.01588
2018	665	0	7.63632	2.48219	14.2138	22	0.810672	0	R86	0.402302	23.1352	0.05049	0.000112	10	0	1	1	0.131601	0.4	0.378439	0.009642	0	14.1978	0.9642	0.0276	0.0037844	0	1	1	0	0	0.719792	25	9855	9853	9852	0.248085	Untreated	On support	0.331483	7.28295
2019	600719	0	7.07828	2.9874	0	23	1.50054	0	D44	0.673757	21.539	0.095671	4.2e-05	9	0	1	1	0.329051	0.444444	13.5906	0.034557	0	13.8953	3.4557	0	0.135906	0	0	0	0	0	0.632096	16	8994	8992	8991	0.170136	Untreated	On support	0.214601	7.03661
2014	600269	0	7.92593	3.23572	19.5255	14	0.922712	2	G54	0.540054	24.1515	0.050491	4.6e-06	15	0	1	0	0.519762	0.4	0.479399	0.006132	4	13.5833	0.6132	0	0.004794	0	1	1	0	1	0.712901	25	1444	1445	1446	0.177809	Treated	On support	4.80993	6.99575
2018	601000	0	8.85308	3.9119	15.5019	8	0.881457	1	G55	0.268531	23.8715	0.073021	0	15	0	1	0	0.448809	0.333333	0.089682	0.017171	1	14.5604	1.7171	0.0008	0.0008968	0	1	1	0	0	0.204233	16	9106	9108	9105	0.181556	Untreated	On support	0.247909	7.14869
2015	159	0	7.45265	3.64345	11.7407	15	1.77762	3	F51	0.260288	21.8047	-0.05612	0.000421	9	0	0	0	0.29639	0.333333	3.1998	-0.00283	9	15.1682	-0.283	0	0.0319979	0	0	0	0	1	0.152118	784	6532	6533	6530	0.342804	Treated	On support	2.09638	6.42306
2018	157	5	9.81121	4.16066	17.7215	18	0.905477	2	C35	0.585172	25.2608	0.054187	0.005749	7	0	0	1	0.177443	0.571429	0.213236	0.004332	4	15.6873	0.4332	0.0376	0.0021324	0	1	1	1.79176	1	0.44825	169	8791	8793	8790	0.559274	Treated	On support	0.561426	6.37447
2019	666	0	0	0	16.8107	0	0	1	J67	0.381795	24.2989	0.000452	0.000415	8	0	1	0	0.311299	0.375	-0.269384	0.011921	1	15.2	1.1921	0	-0.0026938	0	1	1	0	0	0.347137	49	10125	10124	10123	0.279523	Untreated	On support	0.375862	6.97091
2019	603508	2	7.46477	2.93852	17.9977	4	2.15685	11	C37	0.111809	22.3273	0.108673	0.608026	9	0	0	0	0.205444	0.333333	0.021455	0.145579	121	14.4254	14.5579	0.1862	0.0002145	0	1	0	1.09861	1	0.0294958	289	7654	7652	7651	0.389005	Treated	On support	1.71341	7.0221
2011	600251	0	7.47514	3.48863	10.3447	8	3.10515	1	C13	0.634453	21.7298	0.023253	0.001147	10	0	1	0	0.210558	0.3	0.526931	0.030875	1	13.4035	3.0875	0	0.0052693	0	0	0	0	0	0.315426	49	9152	9154	9151	0.186398	Untreated	On support	0.26042	7.19403
2017	935	1	7.99981	3.63022	17.0616	18	2.23732	2	C30	0.41394	22.5326	0.101654	0	9	0	0	0	0.265176	0.333333	0.43529	-0.00022	4	15.6508	-0.022	0	0.0043529	0	1	1	0.693147	1	0.0444387	81	7502	7504	7505	0.38231	Treated	On support	1.77645	6.95442
2011	593	0	7.22804	3.59664	10.0859	15	2.62051	3	F52	0.488884	20.2976	0.140793	8.2e-05	9	0	0	0	0.231386	0.333333	0.243233	0.001057	9	13.6153	0.1057	0	0.0024323	0	0	0	0	1	0.337123	144	5170	5172	5173	0.288791	Treated	On support	2.31248	6.13195
2018	600231	0	9.57438	4.44493	0	18	0.997063	0	C31	0.534481	23.4955	0.108232	1.3e-05	9	0	1	0	0.345699	0.333333	-0.130604	0.016886	0	15.3661	1.6886	0.0005	-0.001306	0	1	1	0	0	0.585877	16	9686	9687	9688	0.232199	Untreated	On support	0.31818	7.33577
2018	600093	11	11.2893	7.42131	11.2253	21	1.05122	3	L72	0.491106	23.4423	0.04922	5.9e-05	7	0	1	0	0.381078	0.428571	-0.473414	0.015889	9	15.2735	1.5889	0.0014	-0.0047341	0	1	1	2.48491	1	0.745013	256	4086	4087	4088	0.24161	Treated	On support	3.05018	7.01061
2010	600346	0	7.00674	2.79993	17.036	9	1.8411	0	C35	0.814495	21.4064	-0.001033	0	7	0	1	1	0.426569	0.428571	1.53954	-0.002538	0	13.8034	-0.2538	0	0.0153954	1.94591	0	0	0	0	0.941592	64	8955	8957	8958	0.166375	Untreated	On support	0.203162	6.9914
2019	757	0	8.79622	4.23525	16.4089	22	1.27559	0	F52	0.461438	21.8459	-0.03778	3.4e-06	9	0	0	0	0.244091	0.333333	-0.482645	0.004423	0	14.6477	0.4423	0.0053	-0.0048265	0	0	0	0	0	0.293483	121	10964	10963	10966	0.354304	Untreated	On support	0.549721	7.17423
2016	600090	0	9.65408	5.75345	9.02814	19	1.38634	0	F51	0.184787	22.707	0.022038	0	9	0	0	0	0.317158	0.333333	0.779147	0.031969	0	14.7485	3.1969	0	0.0077915	0	1	1	0	0	0.699646	49	11328	11326	11325	0.380884	Untreated	On support	0.619057	7.43625
2012	600422	0	8.59823	3.97522	0	12	3.34815	1	C27	0.508913	21.4896	0.099142	0.002026	9	0	0	0	0.234105	0.444444	-0.059657	0.020303	1	14.2538	2.0303	0.0063	-0.0005966	0	0	0	0	0	0.0062701	784	10763	10765	10762	0.338898	Untreated	On support	0.512467	7.0351
2010	935	0	7.13969	3.07844	16.6777	11	1.92462	0	C30	0.604	21.0015	0.104806	0	9	0	0	1	0.568111	0.333333	0.312335	0.026502	0	13.2708	2.6502	0	0.0031234	0	0	0	0	0	0.177387	81	9884	9882	9885	0.251805	Untreated	On support	0.335684	7.25552
2012	600479	0	8.00337	3.53614	12.7078	8	2.57657	0	C27	0.353255	21.2211	0.120238	0.003916	9	0	1	0	0.199421	0.333333	0.52883	0.019691	0	13.4825	1.9691	0.0208	0.0052883	0	0	0	0	0	0.129791	81	9105	9107	9104	0.181491	Untreated	On support	0.247734	7.14801
2017	876	0	10.4197	4.54871	0	19	1.12045	0	C13	0.38201	24.4716	0.063889	0.000733	7	0	0	0	0.290796	0.428571	0.03916	0.02014	0	14.9554	2.014	0.0013	0.0003916	0	1	1	0	0	0.788524	81	12239	12238	12237	0.495804	Untreated	On support	0.852653	7.71545
2013	600714	0	7.10044	3.17438	11.5862	17	2.38983	0	B06	0.632245	20.9256	-0.001136	0	11	0	1	0	0.447933	0.363636	0.633589	0.003561	0	13.7224	0.3561	0	0.0063359	0	0	0	0	0	0.0428691	9	8829	8830	8827	0.128175	Untreated	On support	0.089921	6.42829
2017	603939	0	8.829	3.59353	0	2	2.52534	1	F52	0.335157	22.2882	0.066325	0.127578	9	0	0	1	0.292676	0.333333	0.176105	0.01655	1	15.2285	1.655	0.0041	0.001761	0	0	0	0	0	0.301816	169	11109	11110	11107	0.365303	Untreated	On support	0.578231	7.28796
2017	881	0	8.80405	3.95121	17.0473	19	1.20777	4	S90	0.517185	23.1697	0.019491	0.000114	9	0	1	0	0.275956	0.333333	0.203523	0.003805	16	14.1475	0.3805	0.0298	0.0020352	3.95124	1	1	0	1	0.289617	169	3814	3815	3816	0.23261	Treated	On support	3.31319	7.10393
2019	948	10	8.50063	3.16927	16.5073	20	1.37968	2	I65	0.541897	22.1186	-0.034291	0.00026	8	0	0	1	0.353751	0.375	0.348053	-0.020223	4	15.0496	-2.0223	0.0979	0.0034805	2.48491	0	0	2.3979	1	0.105984	196	6789	6787	6790	0.352897	Treated	On support	2.02897	6.56753
2019	600295	1	0	0	18.7933	18	0.913494	2	C31	0.64913	24.6017	0.073651	0.000947	8	0	0	1	0.543022	0.375	-0.081801	0.006004	4	15.5723	0.6004	0.0113	-0.000818	0	1	1	0.693147	1	0.629728	36	8274	8275	8272	0.427487	Treated	On support	1.32234	7.21809
2014	600694	0	10.0247	4.46021	15.4428	21	1.52332	0	F52	0.571165	23.4169	0.07445	9e-05	13	0	0	0	0.088042	0.384615	0.044424	0.031276	0	16.0765	3.1276	0	0.0004442	0	1	1	0	0	0.47335	49	11745	11746	11743	0.416641	Untreated	On support	0.715979	7.68417
2012	793	1	8.46634	3.46404	13.8155	0	0	2	R85	0.358177	22.5258	0.030661	1.1e-05	9	0	1	0	0.196456	0.333333	0.333734	0.009042	4	15.619	0.9042	0	0.0033373	0	1	1	0.693147	1	0.916657	2304	3497	3495	3494	0.224286	Treated	On support	3.58303	7.14905
2010	600422	0	8.18653	3.76913	15.8442	10	3.50045	0	C27	0.420792	21.0711	0.064139	0	9	0	0	0	0.243414	0.444444	0.179695	0.011072	0	14.0406	1.1072	0	0.001797	2.30259	0	0	0	0	0.21529	784	10529	10530	10527	0.319053	Untreated	On support	0.463339	6.9058
2015	920	0	7.47117	3.30032	7.65017	16	6.41755	1	C37	0.356741	21.238	0.131718	0.000555	5	0	1	1	0.426398	0.4	0.031392	0.019756	1	13.8909	1.9756	0.1173	0.0003139	3.78419	0	0	0	0	0.288263	16	9068	9069	9066	0.178597	Untreated	On support	0.239721	7.11829
2014	600497	0	9.40482	4.19091	14.4782	10	1.24129	0	B09	0.651755	24.2149	0.026923	0	8	0	1	0	0.497436	0.375	-0.287697	0.000765	0	13.8757	0.0765	0.0005	-0.002877	2.83321	1	1	0	0	0.0128553	36	9779	9781	9778	0.239767	Untreated	On support	0.323796	7.32179
2014	610	2	7.43315	3.50194	12.6546	18	3.83033	1	N78	0.242374	20.1727	-0.001246	0.000118	9	0	1	0	0.322341	0.333333	0.096084	-0.014937	1	13.8171	-1.4937	0	0.0009608	0	0	0	1.09861	0	0.695909	100	8833	8835	8836	0.138014	Untreated	On support	0.117844	6.60685
2015	504	0	5.41333	1.9854	0	23	76.8195	1	R85	1.11816	18.6257	-0.139867	0	7	0	1	0	0.255803	0.428571	-0.298551	-0.039005	1	13.8024	-3.9005	0	-0.0029855	0	0	0	0	0	0.185735	121	8824	8825	8826	0.119061	Untreated	On support	0.0671193	6.19505
2017	600201	1	8.17128	3.84487	0	18	5.04165	2	C27	0.212127	22.4608	0.156845	0.025276	9	0	0	1	0.104632	0.333333	0.008868	0.056884	4	15.6027	5.6884	0.0908	8.87e-05	0	1	1	0.693147	1	0.202946	144	8156	8157	8154	0.418123	Treated	On support	1.42074	7.19814
2014	600876	0	7.02547	2.88897	14.0103	0	0	0	C30	1.03726	20.7788	-0.038624	0	10	0	1	0	0.495704	0.4	0.075404	0.056456	0	13.8377	5.6456	0.02	0.000754	0	0	0	0	0	0.644092	36	8825	8824	8823	0.123286	Untreated	On support	0.0772971	6.32637
2010	600392	0	7.21322	3.62363	0	7	4.50829	0	I64	0.631358	20.8236	0.040584	6.4e-05	9	0	1	0	0.2	0.333333	0.33834	-0.011956	0	13.5056	-1.1956	0	0.0033834	0	0	0	0	0	0.314366	100	8980	8982	8979	0.168302	Untreated	On support	0.209013	7.01424
2011	601258	0	0	5.05827	17.466	0	1.01621	1	F52	0.813304	24.6807	-0.004931	0.442689	14	0	0	1	0.259947	0.357143	0.04179	0.009695	1	14.8419	0.9695	0	0.0004179	0	1	1	0	0	0.623576	324	11829	11831	11832	0.424194	Untreated	On support	0.735894	7.722
2017	600348	0	9.46022	3.66937	18.48	14	1.05064	0	B06	0.627726	24.4602	0.068383	1.3e-06	9	0	1	0	0.583384	0.333333	-0.254231	0.010804	0	14.8119	1.0804	0.008	-0.0025423	0	1	1	0	0	0.0725977	25	9604	9602	9601	0.225421	Untreated	On support	0.312644	7.33734
2012	601901	0	0	0	0	0	0	0	J67	0.470516	24.0549	-0.167287	0	9	0	1	0	0.411845	0.333333	-0.176957	0.00735	0	15.5894	0.735	0	-0.0017696	0	1	1	0	0	0.111722	25	9794	9792	9791	0.241486	Untreated	On support	0.325078	7.31748
2010	789	0	8.40139	4.16819	12.6115	13	1.36999	1	C30	0.645621	22.6083	0.120258	6.4e-05	8	0	1	0	0.454977	0.375	0.344747	0.002668	1	13.8766	0.2668	0	0.0034475	0	1	1	0	0	0.656572	121	9229	9230	9227	0.192001	Untreated	On support	0.273077	7.22623
2013	702	0	8.33589	4.17694	14.0779	16	2.09572	1	C13	0.394248	20.4068	0.047928	1.3e-05	7	0	1	0	0.257493	0.428571	-0.278784	0.007218	1	13.2325	0.7218	0.0324	-0.0027878	0	0	0	0	0	0.532445	81	8940	8941	8938	0.163379	Untreated	On support	0.194245	6.9594
2017	600888	0	8.65224	3.96397	16.86	21	1.21368	2	C39	0.660171	23.0393	0.018966	6.5e-05	8	0	0	1	0.281391	0.375	0.552095	0.003615	4	15.0655	0.3615	0.0545	0.005521	0	1	1	0	1	0.23473	16	8073	8075	8076	0.412087	Treated	On support	1.48485	7.18191
2015	603308	0	7.38656	2.85804	14.5049	1	2.28853	1	C35	0.611499	22.32	0.015217	0.157617	9	0	0	1	0.331822	0.333333	-0.156795	0.003885	1	14.1082	0.3885	0.0524	-0.001568	0	1	0	0	0	0.84411	64	10982	10981	10980	0.355513	Untreated	On support	0.552673	7.18599
2018	600540	0	7.94718	4.05876	0	14	1.63259	2	A01	0.755144	21.3679	0.010008	0	8	0	1	0	0.421731	0.375	2.06668	0.003729	4	13.0464	0.3729	0	0.0206668	0	0	0	0	1	0.803069	49	716	717	718	0.159801	Treated	On support	4.6735	6.79732
2016	600551	0	9.13107	4.32894	17.6377	0	0	0	R85	0.316436	22.7579	0.034268	8.3e-05	9	0	1	0	0.567864	0.444444	0.87722	0.017171	0	14.1185	1.7171	0.0037	0.0087722	0	1	1	0	0	0.0551428	25	9026	9028	9029	0.174332	Untreated	On support	0.227147	7.07894
2010	540	0	9.05687	4.59956	17.0821	16	1.85966	1	K70	0.848338	23.2406	-0.027715	0.000656	12	0	0	0	0.409999	0.333333	3.17868	0.016711	1	14.4669	1.6711	0	0.0317868	0	1	1	0	0	0.915659	361	10832	10833	10834	0.344685	Untreated	On support	0.526726	7.08825
2018	952	0	7.24303	3.07966	9.13368	19	1.95727	1	C27	0.479735	21.2499	0.13668	5.4e-05	7	0	1	1	0.165713	0.428571	0.138495	0.050811	1	14.3357	5.0811	0.0767	0.001385	3.17805	0	0	0	0	0.545142	100	9325	9326	9323	0.201346	Untreated	On support	0.288738	7.26531
2011	930	0	8.8641	4.1771	20.2122	12	1.4456	1	C14	0.546311	22.5916	0.107125	2e-05	9	0	1	0	0.20738	0.333333	-0.027818	0.012453	1	14.2269	1.2453	0	-0.0002782	2.19722	1	1	0	0	0.865315	49	9576	9578	9575	0.223521	Untreated	On support	0.311053	7.33534
2015	600806	0	0	2.30107	15.8397	21	2.92561	2	C34	0.752094	21.7438	-0.058953	0	12	0	1	0	0.253061	0.333333	-1.0568	-4.9e-05	4	13.7347	-0.0049	0.0574	-0.010568	0	0	0	0	1	0.469554	25	924	923	926	0.165645	Treated	On support	4.76846	6.86583
2012	600673	1	8.48013	3.95254	15.0413	19	1.36836	2	C33	0.557493	22.7637	0.061208	0.001298	9	0	0	0	0.517241	0.333333	0.07842	0.00368	4	13.8985	0.368	0.0129	0.0007842	2.99573	1	1	0.693147	1	0.0045669	289	6344	6346	6343	0.335729	Treated	On support	2.13913	6.33089
2011	600590	1	8.32871	3.85725	16.1589	9	1.22888	0	C38	0.599969	22.3054	-0.049086	0.003906	7	0	0	0	0.227145	0.428571	1.00022	0.002166	0	13.4279	0.2166	0	0.0100022	0	1	0	0.693147	0	0.757237	441	11571	11572	11573	0.400983	Untreated	On support	0.672663	7.58391
2011	886	0	7.09674	3.02654	0	13	1.1805	2	G58	0.15648	21.816	0.058607	1.1e-05	9	0	1	0	0.200511	0.333333	0.323814	0.028765	4	14.2771	2.8765	0	0.0032381	0	0	0	0	1	0.165226	25	2534	2536	2533	0.201052	Treated	On support	4.3431	7.15339
2010	615	0	7.30245	3.15266	0	14	1.78723	1	C28	0.402406	20.9218	-0.092536	0.000212	9	0	0	0	0.163779	0.333333	0.865743	0.006249	1	13.4299	0.6249	0	0.0086574	0	0	0	0	0	0.0990057	676	10651	10649	10652	0.330323	Untreated	On support	0.491955	6.96416
2011	877	0	8.73981	3.78126	19.3348	12	1.16	0	C30	0.647857	23.4537	0.074088	0.000238	8	0	1	0	0.419523	0.375	-0.371374	-0.00145	0	14.5319	-0.145	0	-0.0037137	0	1	1	0	0	0.487846	49	9606	9605	9608	0.225781	Untreated	On support	0.312926	7.33732
2016	600107	0	6.85508	2.34742	12.5722	19	6.26116	0	C18	0.517743	20.8938	0.097059	7.9e-05	9	0	0	0	0.203858	0.333333	0.447223	-0.003475	0	13.5993	-0.3475	0	0.0044722	0	0	0	0	0	0.277546	16	10539	10537	10540	0.319828	Untreated	On support	0.46531	6.90881
2017	601918	0	8.29583	2.82224	0	10	1.15145	0	B06	0.822901	24.144	0.070608	0	8	0	1	0	0.303138	0.375	-0.022316	0.006713	0	14.4115	0.6713	0	-0.0002232	0	1	1	0	0	0.463663	9	10047	10045	10044	0.271397	Untreated	On support	0.362242	7.05739
2012	600886	0	9.36234	4.27063	16.4832	16	0.964337	0	D44	0.825355	25.7062	0.05899	1.7e-05	9	0	1	0	0.617572	0.333333	-0.134572	-0.000626	0	14.6682	-0.0626	0	-0.0013457	0	1	1	0	0	0.238331	25	9988	9989	9990	0.264306	Untreated	On support	0.352277	7.13626
2016	691	0	0	2.83425	0	19	9.80195	1	K70	0.716183	19.6491	0.027494	0	8	0	0	0	0.09967	0.375	0.813577	-0.005373	1	11.9447	-0.5373	0	0.0081358	0	0	0	0	0	0.323833	81	10279	10280	10277	0.296408	Untreated	On support	0.408345	6.87409
2016	600678	0	5.69952	2.29929	0	23	16.4898	2	C30	0.988959	19.6582	0.016785	9.6e-05	7	0	0	1	0.20503	0.428571	0.444735	-0.025974	4	13.847	-2.5974	0	0.0044473	0	0	0	0	1	0.80248	36	5052	5053	5054	0.283701	Treated	On support	2.34734	6.20336
2016	912	0	7.97679	3.49134	15.7247	17	1.99396	0	C26	0.984946	22.7599	0.041067	0	5	0	1	0	0.543761	0.4	0.241307	-0.004787	0	13.3039	-0.4787	0.0078	0.0024131	0	1	1	0	0	0.955699	16	9356	9358	9355	0.204547	Untreated	On support	0.293109	7.27754
2012	600831	0	7.46439	2.71436	12.4426	18	1.52463	0	I63	0.599294	22.1097	0.193897	0	9	0	1	0	0.36073	0.333333	-0.00605	0.010808	0	14.3043	1.0808	0	-6.05e-05	0	0	0	0	0	0.777203	16	9127	9125	9128	0.183517	Untreated	On support	0.253108	7.16815
2018	600979	1	7.64406	3.11414	0	14	0.991845	1	D44	0.512254	22.7963	0.056375	0	11	0	1	0	0.155146	0.363636	0.245469	0.005877	1	14.3431	0.5877	0	0.0024547	0	1	1	0.693147	0	0.589512	169	9564	9562	9565	0.222287	Untreated	On support	0.309947	7.33344
2011	600109	0	0	0	15.8582	0	0	0	J67	0.633316	22.9053	-0.332328	0	9	0	0	0	0.273491	0.333333	-0.276065	0.013317	0	15.9464	1.3317	0	-0.0027606	0	1	1	0	0	0.0528349	81	11513	11511	11510	0.396075	Untreated	On support	0.65953	7.55265
2015	600136	0	8.03796	4.65745	16.4586	17	5.86314	1	R86	0.251906	20.9206	-0.06429	0.165624	6	0	0	1	0.214281	0.333333	2.62126	0.000127	1	14.157	0.0127	0	0.0262126	0	0	0	0	0	0.179093	169	10964	10963	10962	0.354285	Untreated	On support	0.549676	7.17405
2010	903	0	8.10104	3.58072	0	11	1.5503	0	C34	0.415519	22.2372	-0.02649	0	9	0	1	0	0.381398	0.555556	0.36267	0.005503	0	13.7147	0.5503	0	0.0036267	0	0	0	0	0	0.276958	225	9132	9134	9131	0.184182	Untreated	On support	0.254843	7.17461
2014	600293	0	7.61933	3.62944	12.5616	14	1.55829	0	C30	0.706318	21.6663	-0.05938	0.000114	9	0	0	0	0.126765	0.333333	0.085807	0.000606	0	13.0878	0.0606	0.0395	0.0008581	1.79176	0	0	0	0	0.668041	81	11176	11174	11173	0.369845	Untreated	On support	0.59135	7.33668
2018	564	33	9.46992	4.33086	16.8235	24	0.905816	6	F52	0.426423	24.7392	0.071769	0	7	0	0	0	0.153142	0.428571	-0.643874	0.003475	36	13.7406	0.3475	0.0003	-0.0064387	0	1	1	3.52636	1	0.39141	256	8781	8779	8782	0.541978	Treated	On support	0.668564	6.48016
2016	600779	0	7.64403	3.24213	11.8301	20	4.56997	0	C15	0.333109	21.5133	0.173316	0.000108	9	0	0	0	0.39709	0.333333	0.264681	0.041937	0	14.7048	4.1937	0.011	0.0026468	0	0	0	0	0	0.415448	25	10397	10399	10396	0.308087	Untreated	On support	0.436486	6.88369
2015	600515	0	7.61924	3.56433	0	13	2.65245	0	F52	0.764895	22.0437	0.057416	0	8	0	0	1	0.300903	0.375	0.231559	8.7e-05	0	13.0857	0.0087	0	0.0023156	0	0	0	0	0	0.631253	289	11025	11027	11024	0.359158	Untreated	On support	0.561608	7.22392
2012	600338	0	0	4.34823	11.5002	0	0	1	C32	0.936073	19.8505	-0.043148	0	9	0	0	0	0.294401	0.333333	0.598755	-0.021538	1	14.0585	-2.1538	0	0.0059876	0	0	0	0	0	0.868701	64	9905	9907	9904	0.255234	Untreated	On support	0.340097	7.22425
2016	600243	0	7.25989	2.70452	16.845	16	1.50069	0	C34	0.380967	21.8234	-0.10783	0.000847	9	0	1	1	0.118535	0.555556	0.316973	-0.006926	0	13.6048	-0.6926	0	0.0031697	2.30259	0	0	0	0	0.197065	169	9439	9441	9442	0.211373	Untreated	On support	0.300466	7.30087
2018	603385	0	8.0975	2.99726	0	1	0.942463	2	C30	0.248913	22.2078	-0.013197	0.299917	9	0	0	0	0.171425	0.333333	-0.046013	0.012248	4	15.884	1.2248	0.0306	-0.0004601	3.33221	0	0	0	1	0.204584	16	7667	7665	7664	0.389705	Treated	On support	1.70663	7.02932
2017	600419	0	7.66325	3.328	11.7559	16	3.28403	0	C14	0.346556	21.0806	0.137717	0	9	0	1	0	0.36832	0.333333	0.063918	0.020943	0	14.1739	2.0943	0.0023	0.0006392	0	0	0	0	0	0.320078	81	8883	8884	8885	0.154822	Untreated	On support	0.167932	6.85862
2012	593	0	6.98291	3.2473	12.7129	16	2.63851	1	F52	0.464663	20.257	0.020408	8.2e-05	9	0	0	0	0.231386	0.333333	0.640643	0.001581	1	13.7721	0.1581	0	0.0064064	0	0	0	0	0	0.050268	144	10197	10199	10200	0.287307	Untreated	On support	0.389223	6.90357
2013	799	0	7.12472	2.78503	12.8992	16	1.88759	0	C15	0.179146	21.5013	-0.214967	0	9	0	1	0	0.309998	0.333333	0.953937	0.003908	0	14.4236	0.3908	0.0282	0.0095394	0	0	0	0	0	0.513523	144	9034	9035	9036	0.175133	Untreated	On support	0.22954	7.086
2016	600803	6	8.60049	3.72438	16.3607	22	1.47872	4	C26	0.713722	23.6343	0.053255	0.001564	9	0	0	0	0.309663	0.333333	0.728776	0.004657	16	15.1118	0.4657	0.0185	0.0072878	0	1	1	1.94591	1	0.0315133	81	8210	8211	8208	0.422522	Treated	On support	1.37309	7.20815
2018	603080	0	0	3.15306	8.5688	0	1.36039	1	D45	0.233575	21.0149	0.08399	0.403216	11	0	0	0	0.330919	0.363636	0.904956	0.019414	1	14.1006	1.9414	0	0.0090496	0	0	0	0	0	0.530205	36	10132	10133	10130	0.280334	Untreated	On support	0.377259	6.96177
2013	638	0	6.57071	3.19682	0	17	1.8317	1	F51	0.729228	20.9019	-0.164079	0	9	0	0	0	0.428571	0.333333	0.813362	0.000238	1	13.5995	0.0238	0	0.0081336	0	0	0	0	0	0.768918	400	10060	10061	10058	0.273005	Untreated	On support	0.36452	7.04016
2015	757	0	7.02727	2.86765	0	18	5.04721	3	C34	0.387735	20.6097	0.051782	7.4e-06	9	0	1	0	0.307373	0.333333	0.239448	0.004819	9	14.2253	0.4819	0.0166	0.0023945	0	0	0	0	1	0.970262	121	462	463	460	0.149988	Treated	On support	4.41182	6.66737
2019	422	1	0	4.33177	15.4058	23	1.06315	3	C26	0.950554	23.8642	0.097464	8e-05	9	0	0	0	0.170767	0.333333	0.263758	0.000234	9	13.3555	0.0234	0	0.0026376	0	1	1	0.693147	1	0.885544	144	8591	8590	8589	0.464688	Treated	On support	1.01211	7.26093
2014	935	0	7.7982	3.63492	15.8358	15	1.06846	0	C30	0.277294	22.2724	0.119205	0	9	0	0	0	0.481361	0.333333	0.02479	0.004709	0	15.2655	0.4709	0	0.0002479	0	0	0	0	0	0.452448	81	10576	10574	10577	0.323915	Untreated	On support	0.476087	6.92576
2012	600285	6	7.12878	3.06066	0	12	2.13325	0	C27	0.461519	20.9813	0.011925	0.009416	9	0	0	0	0.096339	0.333333	0.048116	0.009529	0	13.9917	0.9529	0.0468	0.0004812	0	0	0	1.94591	0	0.922349	81	10869	10867	10866	0.347082	Untreated	On support	0.532355	7.10798
2010	600969	0	7.67931	3.33475	0	6	1.27233	1	D44	0.755265	22.0846	0.070497	0	9	0	1	0	0.178803	0.444444	-0.167007	0.007725	1	13.069	0.7725	0	-0.0016701	0	0	0	0	0	0.235808	484	9409	9410	9407	0.208702	Untreated	On support	0.297935	7.29182
2015	600345	4	7.53666	3.43898	15.1856	15	2.97211	1	C39	0.146801	21.2399	-0.007647	0	9	0	1	0	0.286274	0.333333	0.059025	0.004953	1	14.5814	0.4953	0.0428	0.0005903	0	0	0	1.60944	0	0.2443	49	9001	9000	8999	0.171079	Untreated	On support	0.217455	7.04714
2010	600275	0	0	3.63195	0	10	1.74992	0	A04	0.910109	21.7867	0.011738	0	7	0	0	0	0.207672	0.428571	24.0203	-0.001155	0	13.2049	-0.1155	0	0.240203	0	0	0	0	0	0.190546	121	11282	11283	11280	0.377647	Untreated	On support	0.611426	7.4079
2016	600880	1	7.26844	2.37654	14.3597	21	1.88594	2	R85	0.115135	22.1917	0.033307	0.003467	9	0	1	0	0.233707	0.333333	0.218349	0.000355	4	14.9824	0.0355	0.0987	0.0021835	0	0	0	0.693147	1	0.0918656	81	2861	2860	2863	0.208482	Treated	On support	4.11275	7.16992
2014	600455	2	6.11449	2.32163	0	10	2.13006	2	S90	0.753355	20.3891	0.058244	0	7	0	1	0	0.203981	0.428571	0.330264	0.001523	4	13.56	0.1523	0.0064	0.0033026	0	0	0	1.09861	1	0.997256	121	1031	1033	1034	0.168048	Treated	On support	4.78999	6.89236
2017	600297	8	11.1738	5.04016	0	17	1.04577	2	F52	0.672912	25.6304	0.036872	0	9	0	0	0	0.327127	0.333333	0.160829	0.009726	4	15.5626	0.9726	0.0004	0.0016083	0	1	1	2.19722	1	0.71057	225	8749	8748	8751	0.518799	Treated	On support	0.789909	6.78732
2013	410	0	8.80815	3.53433	15.8384	17	1.07418	0	C34	0.833668	23.5189	-0.082062	1.1e-05	9	0	1	0	0.330803	0.333333	0.517937	0.001065	0	14.2918	0.1065	0	0.0051794	0	1	1	0	0	0.743453	49	9700	9701	9702	0.23348	Untreated	On support	0.319167	7.33417
2018	600495	0	7.5653	3.1637	11.5129	14	1.46763	0	C37	0.192653	22.0829	0.063756	0	7	0	1	0	0.307911	0.428571	0.286021	-0.003056	0	14.0689	-0.3056	0.0564	0.0028602	1.94591	0	0	0	0	0.343255	16	9404	9405	9406	0.208222	Untreated	On support	0.297427	7.29024
2010	600691	0	0	1.66639	13.3047	17	10.6228	0	C30	0.218634	18.4662	0.150342	0	7	0	0	0	0.285764	0.428571	0.324421	-0.058647	0	11.5345	-5.8647	0	0.0032442	0	0	0	0	0	0.497591	64	9645	9647	9648	0.228729	Untreated	On support	0.315372	7.33741
2019	702	0	7.81897	3.70099	0	22	2.43957	1	C13	0.176657	20.3357	0.135633	0	7	0	1	0	0.251346	0.428571	-0.454876	-0.007009	1	13.9802	-0.7009	0.0137	-0.0045488	0	0	0	0	0	0.247298	81	8940	8941	8938	0.163428	Untreated	On support	0.194387	6.95991
2015	601258	1	10.4379	4.91062	12.7089	4	1.20343	3	F52	0.802759	24.8727	-0.025444	0.325404	13	0	0	1	0.21032	0.384615	0.278611	0.000553	9	14.5754	0.0553	0	0.0027861	0	1	1	0.693147	1	0.705772	324	8550	8548	8551	0.457596	Treated	On support	1.06348	7.25215
2014	600745	2	7.92444	3.88787	14.554	18	1.2693	0	K70	0.483517	22.6939	-0.129365	0.085382	5	0	0	0	0.299608	0.4	5.50712	0.001824	0	14.6264	0.1824	0	0.0550712	0	1	1	1.09861	0	0.734022	121	11873	11875	11872	0.428456	Untreated	On support	0.746843	7.7388
2013	415	1	8.42361	4.09137	18.3545	17	1.00993	0	L71	0.853207	24.7685	0.08087	8.3e-05	9	0	0	0	0.449021	0.333333	4.55029	0.004998	0	14.3925	0.4998	0	0.0455029	0	1	1	0.693147	0	0.100418	64	11987	11985	11988	0.444317	Untreated	On support	0.781611	7.78667
2018	603356	0	0	3.67046	13.7509	0	1.34238	0	C34	0.303197	20.7332	-0.04884	0.489377	7	0	0	1	0.248238	0.428571	0.062061	0.014762	0	14.7075	1.4762	0.01687	0.0006206	2.19722	0	0	0	0	0.537678	25	10600	10602	10599	0.325793	Untreated	On support	0.48087	6.93664
2016	590	0	6.6334	2.35032	13.8466	20	7.537	1	C27	0.581474	20.2623	-0.051554	0	7	0	1	0	0.186099	0.428571	0.479089	0.022492	1	13.7953	2.2492	0.0187	0.0047909	0	0	0	0	0	0.857235	16	8977	8978	8975	0.168032	Untreated	On support	0.208183	7.01102
2013	600828	0	8.28141	4.31794	0	19	1.81349	0	F52	0.504803	21.5609	0.091482	0	9	0	0	0	0.680476	0.333333	0.063149	0.021434	0	14.6544	2.1434	0	0.0006315	0	0	0	0	0	0.481862	81	9891	9890	9893	0.25339	Untreated	On support	0.337733	7.24176
2017	692	0	7.54255	2.91303	16.1997	20	1.2578	0	D44	0.758328	22.4537	0.020653	0.000118	9	0	1	0	0.351048	0.333333	15.86	0.010696	0	13.8405	1.0696	0	0.1586	0	1	1	0	0	0.285384	49	9251	9253	9250	0.194612	Untreated	On support	0.278013	7.23692
2013	600887	0	10.101	4.25228	17.6373	17	2.50207	0	C14	0.50383	24.2161	0.16652	0.063085	11	0	0	1	0.093091	0.363636	-0.10696	0.019654	0	15.7698	1.9654	0.0012	-0.0010696	4.17439	1	1	0	0	0.580408	196	12194	12193	12196	0.480661	Untreated	On support	0.823859	7.78649
2017	600568	0	7.62603	3.59924	0	16	2.07548	7	C27	0.154789	22.7073	-0.04927	0.006301	9	0	0	1	0.2952	0.333333	0.411046	0.008691	49	14.1354	0.8691	0	0.0041105	0	1	1	0	1	0.563952	2304	7606	7607	7604	0.386236	Treated	On support	1.74022	6.9946
2012	600191	2	6.25218	2.50681	0	14	1.55945	0	C13	0.163985	21.4224	-0.04859	7.5e-05	9	0	1	0	0.314927	0.333333	1.12332	0.001662	0	12.4111	0.1662	0	0.0112332	0	0	0	1.09861	0	0.828957	9	9014	9012	9011	0.172238	Untreated	On support	0.220936	7.05953
2015	600379	1	7.16052	2.83443	13.6647	0	0	1	C38	0.468497	20.524	0.16218	0	7	0	0	0	0.200383	0.428571	0.12688	0.00615	1	13.7555	0.615	0.0346	0.0012688	0	0	0	0.693147	0	0.831628	196	10594	10592	10591	0.325142	Untreated	On support	0.479218	6.93279
2010	600111	0	8.65775	3.80683	15.7614	13	4.71145	0	C32	0.51406	22.8968	0.107336	0.000428	13	0	1	0	0.389165	0.307692	0.182844	0.034134	0	13.9923	3.4134	0	0.0018284	0	1	1	0	0	0.487462	100	9028	9030	9031	0.17452	Untreated	On support	0.227707	7.08063
2019	600035	1	0	3.80911	17.0475	15	0.947178	2	G54	0.510289	23.3179	0.08039	5.5e-05	9	0	0	0	0.357996	0.333333	0.522125	0.017585	4	14.221	1.7585	0.0143	0.0052213	0	1	1	0.693147	1	0.36659	25	7809	7811	7808	0.397717	Treated	On support	1.62687	7.10116
2012	600609	0	8.82301	4.04761	0	20	1.50191	1	C36	0.913517	22.7058	0.034317	0	11	0	1	0	0.24383	0.363636	0.492579	0.001918	1	14.2729	0.1918	0.0116	0.0049258	0	1	1	0	0	0.341318	121	9331	9332	9329	0.202268	Untreated	On support	0.290065	7.26881
2010	850	1	7.82291	3.43468	17.2318	12	1.12821	1	C17	0.425013	22.6557	-0.016472	0.000395	9	0	1	0	0.464	0.444444	-0.089193	0.002467	1	11.9293	0.2467	0	-0.0008919	0	1	1	0.693147	0	0.909417	25	9143	9145	9146	0.185481	Untreated	On support	0.258161	7.18653
2017	498	0	0	4.25192	10.4913	20	1.07627	1	E48	0.769372	23.5927	0.013187	0	9	0	1	0	0.606567	0.333333	0.248412	0.001868	1	14.3287	0.1868	0.0073	0.0024841	3.17805	1	1	0	0	0.354056	16	9228	9229	9230	0.191929	Untreated	On support	0.272927	7.22585
2012	401	0	8.98634	3.87317	19.5019	16	1.11336	1	C30	0.677956	24.4491	0.023036	7.9e-05	9	0	1	0	0.386272	0.333333	-0.255342	-0.007402	1	14.6583	-0.7402	0.0004	-0.0025534	0	1	1	0	0	0.903491	256	9954	9953	9956	0.259554	Untreated	On support	0.34584	7.18367
2011	900	0	8.02964	3.6807	11.5129	12	0.985457	0	G58	0.360907	22.8077	0.117938	2.4e-05	9	0	1	0	0.27188	0.333333	0.062927	0.029012	0	13.8211	2.9012	0	0.0006293	0	1	1	0	0	0.727145	25	9557	9558	9559	0.221558	Untreated	On support	0.309262	7.33215
2015	819	0	8.12193	3.95941	12.8739	18	11.4217	2	C25	0.132886	20.5234	0.081347	7.3e-05	9	0	1	0	0.234626	0.333333	-0.037273	0.019933	4	14.2258	1.9933	0.00071	-0.0003727	0	0	0	0	1	0.846995	64	676	675	674	0.158408	Treated	On support	4.6422	6.77992
2014	600425	1	7.79581	3.00805	18.6856	11	1.30092	1	C30	0.513133	23.2131	0.042027	0	9	0	1	0	0.26209	0.333333	-0.398373	-0.01468	1	14.1129	-1.468	0	-0.0039837	0	1	1	0.693147	0	0.970918	100	9745	9746	9743	0.236618	Untreated	On support	0.321548	7.32822
2013	600083	0	6.49943	3.66881	0	16	18.6703	0	C39	0.640708	18.2931	0.13128	0.133043	7	0	0	0	0.14087	0.428571	-0.517683	-0.040549	0	13.802	-4.0549	0	-0.0051768	0	0	0	0	0	0.907545	121	9825	9824	9827	0.245012	Untreated	On support	0.328455	7.30121
2019	600084	11	0	2.39785	13.1224	22	1.31907	0	C15	0.042646	21.5514	-0.01831	0	10	0	0	0	0.344811	0.4	1.07844	0.002941	0	14.32	0.2941	0	0.0107844	0	0	0	2.48491	0	0.117125	289	10442	10440	10443	0.311688	Untreated	On support	0.445405	6.88944
2017	600706	0	7.38132	2.75602	8.69968	21	2.30542	0	N78	0.496263	21.3582	0.069202	0	9	0	1	0	0.516592	0.333333	0.081318	0.016758	0	13.6452	1.6758	0	0.0008132	0	0	0	0	0	0.277827	144	8843	8845	8846	0.143001	Untreated	On support	0.132379	6.68752
2018	600221	0	0	0	14.1831	19	0.819361	2	G56	0.664199	26.045	0.045056	0	9	0	1	0	0.243314	0.333333	-0.206314	0.007351	4	14.5654	0.7351	0	-0.0020631	0	1	1	0	1	0.411751	196	6898	6896	6895	0.35719	Treated	On support	1.99638	6.62479
2015	593	3	6.86659	3.06688	14.691	19	4.39148	1	F52	0.177676	20.4878	0.068987	4.9e-05	9	0	0	0	0.39078	0.333333	0.301819	0.002951	1	13.9199	0.2951	0	0.0030182	0	0	0	1.38629	0	0.532902	144	10021	10019	10022	0.268181	Untreated	On support	0.357636	7.09361
2014	856	0	8.01961	3.44549	13.1224	16	1.28956	0	C35	0.783297	21.6167	0.008975	0	7	0	1	0	0.299024	0.428571	0.200378	-0.002537	0	14.0454	-0.2537	0.0088	0.0020038	0	0	0	0	0	0.999138	100	9212	9214	9211	0.190797	Untreated	On support	0.270525	7.22039
2018	697	0	7.58572	2.7826	0	21	1.68106	2	C37	0.410005	22.3733	0.010798	0.210253	7	0	0	1	0.210244	0.428571	0.195593	-0.005491	4	14.6495	-0.5491	0.0783	0.0019559	0	1	0	0	1	0.749082	100	8043	8045	8042	0.41008	Treated	On support	1.50539	7.17422
2014	600478	0	7.20747	2.90912	16.9065	11	4.06961	1	C38	0.550035	21.6753	0.035991	0.081986	9	0	0	1	0.200679	0.333333	0.090488	0.001068	1	14.5415	0.1068	0.0902	0.0009049	0	0	0	0	0	0.18156	225	10980	10981	10982	0.355362	Untreated	On support	0.552303	7.18455
2010	600803	0	7.3077	3.22728	14.8698	16	3.63317	2	C26	0.579533	20.5577	0.16235	8.5e-06	7	0	0	0	0.301144	0.428571	0.390617	-0.006881	4	13.9226	-0.6881	0	0.0039062	0	0	0	0	1	0.235997	81	5535	5533	5536	0.304863	Treated	On support	2.25288	6.06519
2011	600758	0	6.28909	2.79283	15.039	15	2.11533	0	D44	0.498854	20.2292	0.067371	0	9	0	1	0	0.43864	0.333333	1.47489	0.029048	0	13.4942	2.9048	0	0.0147489	0	0	0	0	0	0.299045	25	8827	8825	8828	0.125272	Untreated	On support	0.0823495	6.3722
2017	600139	0	6.39455	2.22163	11.0816	19	1.81667	0	C36	0.816336	22.3198	0.012505	1.5e-05	5	0	0	1	0.404652	0.4	0.781	-0.006212	0	13.4275	-0.6212	0.0479	0.00781	0	1	0	0	0	0.770779	225	11351	11349	11348	0.382669	Untreated	On support	0.623221	7.4525
2013	538	13	9.75736	4.68671	16.2615	20	5.79604	1	C27	0.299057	23.279	0.026523	4.4e-05	11	0	1	0	0.415236	0.363636	0.180013	0.03216	1	14.7765	3.216	0.0115	0.0018001	0	1	1	2.63906	0	0.847141	81	9293	9292	9291	0.198402	Untreated	On support	0.284129	7.25271
2016	600390	4	0	4.09283	18.6204	15	0.715436	4	C31	0.52534	24.2494	0.006962	0	9	0	1	0	0.278393	0.333333	15.4463	0.017573	16	13.8819	1.7573	0	0.154463	0	1	1	1.60944	1	0.918623	196	4833	4831	4834	0.273199	Treated	On support	2.45283	6.39504
2018	600156	0	7.84408	3.5515	10.24	20	1.93872	1	C17	0.358844	20.7634	-0.024473	0.000129	9	0	1	0	0.403134	0.333333	0.962223	-0.012543	1	13.5745	-1.2543	0.0051	0.0096222	0	0	0	0	0	0.620787	16	8843	8841	8844	0.142371	Untreated	On support	0.130568	6.6778
2016	600093	0	11.2986	7.16712	11.4076	19	1.22748	1	L72	0.443388	23.214	-0.260394	0.000101	7	0	0	1	0.36565	0.428571	0.082255	0.008625	1	13.435	0.8625	0	0.0008225	0	1	1	0	0	0.657655	256	11719	11720	11721	0.4145	Untreated	On support	0.709848	7.67097
2017	600191	1	6.40052	3.08632	0	19	1.62225	0	C13	0.141588	21.5976	-0.014231	7.5e-05	7	0	0	0	0.314927	0.428571	1.0731	0.003341	0	12.4498	0.3341	0	0.010731	0	0	0	0.693147	0	0.381053	9	10934	10933	10932	0.351921	Untreated	On support	0.543977	7.15114
2018	600545	0	9.11204	3.52646	13.8324	15	1.19881	3	C35	0.584635	23.3916	-0.072335	8.6e-05	11	0	0	0	0.469428	0.363636	0.212789	0.011875	9	16.7777	1.1875	0.0444	0.0021279	0	1	1	0	1	0.282885	100	6763	6761	6760	0.351893	Treated	On support	2.03615	6.55352
2017	600275	0	0	2.88577	10.2117	17	9.80255	2	C13	0.549565	19.6145	-0.084152	0	7	0	0	0	0.207672	0.428571	6.34054	-0.021863	4	13.321	-2.1863	0	0.0634054	0	0	0	0	1	0.573543	121	5075	5073	5072	0.284613	Treated	On support	2.34045	6.18976
2014	759	5	9.45249	4.0326	11.5129	17	1.34091	2	F52	0.655902	22.9043	0.039197	0.000268	11	0	1	1	0.18071	0.363636	-0.045718	0.009715	4	14.221	0.9715	0	-0.0004572	0	1	1	1.79176	1	0.673814	400	3350	3351	3352	0.220815	Treated	On support	3.70505	7.15853
2010	809	0	6.31227	3.01493	14.0306	12	7.7552	0	C17	0.441664	19.3104	0.042166	1.2e-05	9	0	0	0	0.387045	0.333333	-0.054731	-0.004524	0	12.9945	-0.4524	0	-0.0005473	0	0	0	0	0	0.948142	64	9572	9573	9574	0.223101	Untreated	On support	0.310681	7.33466
2011	600378	0	7.30208	3.02966	0	10	3.07245	1	C26	0.362548	20.6466	0.026336	0	9	0	1	0	0.231344	0.333333	0.273054	0.006412	1	14.794	0.6412	0	0.0027305	0	0	0	0	0	0.421615	16	8931	8929	8932	0.160658	Untreated	On support	0.186215	6.9302
2013	960	0	9.55601	4.36944	14.0696	13	1.18095	0	C32	0.687154	23.8438	0.096396	0	10	0	1	0	0.397741	0.4	-0.000811	-0.008084	0	13.606	-0.8084	0	-8.11e-06	0	1	1	0	0	0.694129	16	9604	9602	9605	0.225481	Untreated	On support	0.31269	7.33737
2011	600306	0	7.99585	4.14587	15.3196	11	1.54104	0	F52	0.767478	21.6564	-0.008727	6.2e-06	12	0	0	0	0.140722	0.25	0.169564	0.00015	0	13.7747	0.015	0	0.0016956	0	0	0	0	0	0.539321	49	10679	10681	10682	0.33271	Untreated	On support	0.497586	6.98108
2015	813	1	6.79049	2.64704	10.3859	0	0	0	B09	0.303912	21.4024	0.063335	1.5e-05	9	0	1	0	0.302365	0.333333	-0.249938	0.005341	0	13.8081	0.5341	0.0018	-0.0024994	0	0	0	0.693147	0	0.627217	81	9015	9014	9013	0.17254	Untreated	On support	0.22184	7.06248
2016	600745	4	9.53979	4.3798	14.4234	20	1.50233	1	C39	0.603509	23.2789	0.022563	0.123043	5	0	0	0	0.241573	0.4	0.318564	0.002952	1	14.1685	0.2952	0.0359	0.0031856	0	1	1	1.60944	0	0.17913	121	12150	12152	12153	0.47035	Untreated	On support	0.819839	7.80113
2018	601208	0	7.76804	3.53008	16.9821	7	0.98512	0	C26	0.255596	21.8795	0.070402	0.106202	7	0	0	0	0.229428	0.428571	-0.107734	0.002212	0	14.3339	0.2212	0.0501	-0.0010773	0	0	0	0	0	0.980394	361	11358	11357	11356	0.383229	Untreated	On support	0.624534	7.45745
2017	404	1	9.07286	4.01006	0	21	1.0414	2	C34	0.602868	23.0237	-0.016258	0.005636	8	0	1	0	0.289518	0.375	0.00083	0.009393	4	15.794	0.9393	0.0329	8.3e-06	3.21888	1	1	0.693147	1	0.611337	400	3828	3827	3826	0.23293	Treated	On support	3.30312	7.10151
2015	600362	0	10.9666	5.1087	18.1761	13	1.04454	3	C32	0.467067	25.2204	0.021191	0	10	0	1	0	0.405349	0.4	0.802493	0.001692	9	14.3856	0.1692	0.0092	0.0080249	0	1	1	0	1	0.135366	25	4934	4936	4933	0.277947	Treated	On support	2.3993	6.30239
2017	600478	0	7.6019	3.04441	0	14	1.95362	3	C38	0.489586	22.6311	-0.003618	0.072004	9	0	0	0	0.177593	0.333333	0.165907	-0.009508	9	14.9156	-0.9508	0.1516	0.0016591	0	1	1	0	1	0.179814	225	7970	7972	7973	0.406512	Treated	On support	1.54148	7.158
2014	600516	0	8.26579	3.46116	17.4776	12	2.12463	0	C30	0.372008	22.9833	0.05184	3.8e-05	9	0	0	0	0.462273	0.333333	-0.055742	0.012403	0	14.0549	1.2403	0.0064	-0.0005574	0	1	1	0	0	0.0874801	121	11031	11029	11032	0.359533	Untreated	On support	0.562524	7.22802
2017	600063	0	8.40119	3.77448	14.521	20	1.21187	0	C28	0.455623	22.905	-0.056181	9.8e-05	9	0	1	0	0.307371	0.333333	-0.007739	0.003015	0	13.7446	0.3015	0.0299	-7.74e-05	1.94591	1	1	0	0	0.40941	25	9527	9528	9529	0.21841	Untreated	On support	0.306267	7.32491
2016	613	6	0	0	0	19	43.9263	2	H61	0.295585	18.4737	0.026235	3.5e-06	6	0	0	1	0.168952	0.5	0.692681	0.013576	4	13.9656	1.3576	0	0.0069268	0	0	0	1.94591	1	0.590189	121	4518	4517	4520	0.259375	Treated	On support	2.64922	6.68961
2019	601099	0	0	0	16.0393	0	0	0	J67	0.660129	24.1484	0.152932	0	7	0	0	0	0.109156	0.428571	1.44846	0.008284	0	15.5937	0.8284	0	0.0144846	0	1	1	0	0	0.897763	225	12290	12292	12293	0.520473	Untreated	On support	0.98312	7.66159
2017	955	0	7.20131	3.31861	13.7882	18	3.16971	3	C17	0.43133	21.0078	-0.067797	9.3e-06	9	0	0	1	0.167347	0.333333	-0.082182	0.001205	9	13.894	0.1205	0.0236	-0.0008218	0	0	0	0	1	0.453682	144	6278	6277	6276	0.333226	Treated	On support	2.15184	6.29835
2011	413	0	0	0	9.90354	15	9.5483	0	C39	0.305501	19.7401	-0.004914	3.2e-05	7	0	0	0	0.289257	0.428571	0.167103	-0.018511	0	12.3662	-1.8511	0	0.001671	0	0	0	0	0	0.351336	324	10086	10087	10084	0.275795	Untreated	On support	0.369232	7.01185
2013	600343	0	7.70495	3.40431	0	10	1.38195	0	C35	0.309502	22.0556	0.020223	4.6e-06	9	0	1	0	0.287028	0.333333	0.487259	0.00177	0	13.5778	0.177	0.0346	0.0048726	3.29584	0	0	0	0	0.387477	64	9252	9250	9249	0.194515	Untreated	On support	0.277842	7.23654
2014	153	0	7.87664	3.31462	15.0251	14	2.15019	1	C27	0.487414	21.5286	0.004697	0	9	0	0	0	0.114827	0.333333	0.03619	0.002075	1	14.0723	0.2075	0.0177	0.0003619	3.29584	0	0	0	0	0.965888	36	11151	11150	11153	0.368128	Untreated	On support	0.586424	7.31833
2019	600302	0	7.06003	2.59035	16.3773	19	1.4123	0	C35	0.212409	21.0972	-0.045169	0.00021	7	0	1	0	0.427709	0.428571	-0.019462	-0.011298	0	14.2972	-1.1298	0.0734	-0.0001946	1.09861	0	0	0	0	0.0609474	9	8931	8930	8929	0.160954	Untreated	On support	0.187099	6.93342
2010	1696	0	8.8823	4.56769	0	13	2.8305	0	C37	0.3661	21.9393	0.046112	0.024434	11	0	0	0	0.225445	0.363636	-0.13186	0.022505	0	13.8435	2.2505	0	-0.0013186	0	0	0	0	0	0.142554	256	10784	10782	10785	0.340904	Untreated	On support	0.51745	7.05377
2015	600211	0	8.31929	4.43476	13.6915	16	7.53357	2	C27	0.312078	20.3756	0.189614	0.00103	9	0	0	0	0.216225	0.333333	-0.41109	0.007863	4	14.3053	0.7863	0.0031	-0.0041109	0	0	0	0	1	0.533153	36	5351	5349	5348	0.296799	Treated	On support	2.27659	6.06998
2018	858	0	10.0263	4.02529	0	20	2.50358	0	C15	0.243626	25.1787	0.143068	6.5e-05	8	0	1	0	0.352057	0.375	0.376901	0.065463	0	15.2173	6.5463	0.0021	0.003769	1.38629	1	1	0	0	0.728128	9	10415	10414	10413	0.309511	Untreated	On support	0.439973	6.88561
2011	906	18	10.7249	6.50043	0	12	1.06495	3	F51	0.680121	22.1829	0.003502	0	9	0	1	0	0.461267	0.333333	0.004991	0.004477	9	15.2829	0.4477	0	4.99e-05	0	0	0	2.94444	1	0.03767	361	1149	1151	1148	0.171034	Treated	On support	4.80779	6.92481
2016	600567	0	9.05413	4.06086	17.7474	15	1.33225	1	C22	0.579662	23.7214	0.047031	0.00368	7	0	0	1	0.280601	0.428571	0.196811	0.003244	1	14.6804	0.3244	0.0257	0.0019681	1.09861	1	1	0	0	0.229995	121	12087	12085	12088	0.458536	Untreated	On support	0.810629	7.81215
2011	600495	0	8.31718	4.07089	12.2061	7	1.69855	1	C37	0.382341	21.603	0.140884	0	11	0	1	0	0.310494	0.363636	0.269139	0.007666	1	13.905	0.7666	0	0.0026914	0	0	0	0	0	0.351777	16	8935	8937	8938	0.162747	Untreated	On support	0.192406	6.95274
2012	503	0	6.36028	2.37435	0	20	4.71577	1	I63	0.128211	21.1143	0.044552	0	7	0	0	0	0.267947	0.428571	0.748268	0.000926	1	13.9844	0.0926	0.1903	0.0074827	0	0	0	0	0	0.825995	529	10777	10779	10780	0.340396	Untreated	On support	0.516185	7.04908
2019	600543	0	5.93483	2.30785	14.4547	15	1.51994	1	C15	0.126254	21.0115	0.008223	4.3e-05	9	0	0	0	0.142687	0.333333	0.692669	0.008036	1	13.699	0.8036	0.0028	0.0069267	0	0	0	0	0	0.346927	16	10789	10788	10791	0.341347	Untreated	On support	0.518516	7.05772
2012	908	0	0	2.59644	7.09091	13	7.11606	0	C34	1.16252	19.7294	0.00095	0	8	0	1	1	0.538632	0.375	1.43303	-0.025448	0	13.3442	-2.5448	0.0132	0.0143303	0	0	0	0	0	0.408851	400	8820	8822		0.107334	Untreated	On support	0.0437181	5.64402
2015	600086	0	10.1029	6.51544	13.9639	18	2.13193	3	C41	0.709581	22.982	-0.175569	0.000133	4	0	0	0	0.329884	0.5	-0.179997	0.021587	9	14.3705	2.1587	0	-0.0018	0	1	1	0	1	0.772696	324	8456	8458	8459	0.444613	Treated	On support	1.16394	7.23202
2010	600159	0	8.04445	4.54675	0	12	2.02468	0	K70	0.384887	21.6775	0.094114	0.000252	6	0	1	1	0.359785	0.5	-0.580828	-0.024735	0	12.948	-2.4735	0	-0.0058083	0	0	0	0	0	0.23606	25	9241	9239	9242	0.193338	Untreated	On support	0.275708	7.23202
2018	600539	1	0	2.85789	0	17	3.04084	3	C30	0.119693	20.0348	0.016885	0	9	0	0	0	0.267012	0.333333	0.293329	0.003701	9	13.8496	0.3701	0	0.0029333	0	0	0	0.693147	1	0.743324	289	4854	4855	4856	0.274108	Treated	On support	2.44195	6.37715
2011	600566	1	6.6125	3.17771	10.4631	10	1.37042	1	C34	0.452263	20.6843	0.000428	3.4e-05	11	0	0	0	0.206579	0.363636	-0.268169	0.000917	1	13.5847	0.0917	0	-0.0026817	0	0	0	0.693147	0	0.651724	81	10218	10216	10215	0.289414	Untreated	On support	0.393308	6.89567
2019	933	0	9.08317	3.46788	12.0832	20	1.03196	0	C32	0.821109	24.6231	0.002655	2.2e-05	9	0	0	0	0.242093	0.444444	-0.023244	0.000643	0	14.3102	0.0643	0.003	-0.0002324	0	1	1	0	0	0.891082	121	12212	12213	12214	0.485925	Untreated	On support	0.832411	7.76383
2014	792	0	8.6002	3.1766	14.9787	17	1.15144	0	C26	0.716052	24.9413	0.019966	3.6e-06	11	0	1	0	0.309902	0.363636	0.605385	0.004561	0	14.1212	0.4561	0	0.0060539	0	1	1	0	0	0.121512	9	10067	10065	10068	0.273521	Untreated	On support	0.365335	7.03534
2012	600545	0	8.39049	4.21709	0	9	1.31669	0	E48	0.72324	22.6794	-0.017095	2.4e-05	9	0	1	0	0.265577	0.333333	0.718096	-0.007664	0	13.9209	-0.7664	0	0.007181	0	1	1	0	0	0.0969265	100	9498	9497	9500	0.215714	Untreated	On support	0.303946	7.31671
2015	862	0	7.1984	3.34728	16.9194	17	1.2015	0	D44	0.815679	22.9599	0.075921	0	9	0	1	0	0.529136	0.333333	0.201858	-0.000432	0	13.7432	-0.0432	0.0098	0.0020186	1.38629	1	1	0	0	0.0666418	49	9127	9128	9129	0.18357	Untreated	On support	0.253248	7.16867
2015	600255	0	9.06298	4.86201	15.5862	15	2.11634	0	C32	0.329338	22.3245	-0.00614	0	9	0	0	1	0.138483	0.333333	0.154049	-0.005803	0	14.0616	-0.5803	0	0.0015405	0	1	0	0	0	0.716437	121	11584	11586	11583	0.40225	Untreated	On support	0.675875	7.59259
2010	722	0	0	3.25686	14.3505	0	0	0	S90	0.012334	21.3551	0.039289	3.1e-05	9	0	1	0	0.422329	0.333333	-0.375965	-0.014846	0	13.1369	-1.4846	0	-0.0037597	0	0	0	0	0	0.343075	324	8898	8899	8896	0.156902	Untreated	On support	0.174566	6.88641
2019	790	0	7.53642	3.52596	13.9448	21	2.67728	0	C27	0.226426	20.853	0.057117	1.4e-06	9	0	0	0	0.180789	0.333333	0.215133	0.0112	0	14.1449	1.12	0.0396	0.0021513	3.3673	0	0	0	0	0.597108	121	10595	10596	10593	0.325239	Untreated	On support	0.479466	6.93335
2015	600702	0	7.50483	2.95587	0	19	2.4556	0	C15	0.402914	22.048	0.03212	0.000363	9	0	1	1	0.298535	0.333333	0.802759	0.001143	0	14.7436	0.1143	0.015	0.0080276	3.82864	0	0	0	0	0.215658	9	9229	9230	9227	0.192006	Untreated	On support	0.273087	7.22626
2015	600101	1	7.33351	2.81028	14.2549	18	1.97839	1	D44	0.311265	21.7467	0.074041	2.3e-05	9	0	1	0	0.200723	0.333333	0.117119	0.009837	1	14.1167	0.9837	0	0.0011712	0	0	0	0.693147	0	0.735359	25	9287	9285	9284	0.197831	Untreated	On support	0.283246	7.25025
2015	792	0	8.5778	3.23265	15.5203	18	1.24256	1	C26	0.696674	25.1142	0.00933	3.6e-06	11	0	1	0	0.270296	0.363636	-0.050943	7.2e-05	1	14.4339	0.0072	0	-0.0005094	2.30259	1	1	0	0	0.967325	9	10208	10206	10205	0.288456	Untreated	On support	0.39145	6.89914
2010	600326	0	7.40136	2.78184	16.6422	9	3.81248	0	G54	0.402497	21.489	0.065626	0	9	0	1	0	0.275811	0.333333	0.444745	-0.003539	0	12.9229	-0.3539	0	0.0044474	0	0	0	0	0	0.344204	16	9067	9068	9069	0.178345	Untreated	On support	0.238981	7.11577
2010	673	0	0	2.28916	17.5044	13	6.47974	0	C30	1.00958	18.8783	0.248718	0	0	0	0	0	0.299885	0	-0.669236	-0.02218	0	10.8513	-2.218	0	-0.0066924	0	0	0	0	0	0.251988	1225	10386	10384	10383	0.306734	Untreated	On support	0.433032	6.88089
2014	679	0	8.58212	4.09568	11.9184	17	1.06236	0	F52	0.765699	22.9095	0.042215	0.000216	6	0	0	0	0.29927	0.5	-0.394443	0.00266	0	14.6484	0.266	0	-0.0039444	0	1	1	0	0	0.610269	289	11822	11824	11825	0.423358	Untreated	On support	0.733729	7.71833
2011	883	0	8.78871	4.24874	15.5226	13	1.00071	0	D44	0.686594	24.1674	0.060619	1.6e-06	8	0	1	1	0.429595	0.375	-0.0714	0.006113	0	13.8975	0.6113	0	-0.000714	0	1	1	0	0	0.797991	49	9868	9866	9865	0.249831	Untreated	On support	0.333297	7.27201
2018	540	1	9.29859	3.83297	12.948	0	0	1	K70	0.806701	25.3478	-0.004349	0.008255	12	0	0	1	0.451508	0.333333	1.33083	0.005165	1	15.1173	0.5165	0	0.0133083	0	1	1	0.693147	0	0.608664	361	11925	11924	11927	0.436364	Untreated	On support	0.764945	7.76612
2012	600733	0	0	3.71285	0	16	2.52233	1	K70	0.494639	20.2193	-0.137296	1.7e-05	7	0	1	0	0.411315	0.428571	683.768	-0.008719	1	12.8177	-0.8719	0	6.83768	0	0	0	0	0	0.0011	81	8834	8836	8837	0.139008	Untreated	On support	0.120742	6.62438
2011	600880	0	7.66604	3.22931	0	16	2.3374	0	I65	0.211031	21.7399	0.143518	0.030168	9	0	1	0	0.236151	0.333333	-0.10706	0.033616	0	14.4934	3.3616	0	-0.0010706	0	0	0	0	0	0.425712	81	9237	9236	9239	0.192885	Untreated	On support	0.274847	7.23021
2010	713	0	8.05381	3.91943	0	13	3.30265	0	A01	0.410019	21.3558	-0.0138	1.6e-05	9	0	1	0	0.341082	0.333333	1.63581	0.021725	0	13.9557	2.1725	0	0.0163581	0	0	0	0	0	0.660859	144	8950	8952	8949	0.165491	Untreated	On support	0.200527	6.98176
2012	600101	1	7.08874	2.65373	14.2549	15	1.54041	1	D44	0.359734	21.6597	0.077894	2.3e-05	9	0	1	0	0.200722	0.333333	0.146026	0.004961	1	14.0613	0.4961	0	0.0014603	0	0	0	0.693147	0	0.781876	25	9253	9251	9254	0.194737	Untreated	On support	0.278229	7.23742
2013	503	3	6.3818	2.31235	0	21	13.2514	3	I64	0.109044	21.0796	0.111752	0	7	0	0	0	0.272694	0.428571	0.402488	0.000586	9	14.1441	0.0586	0.1746	0.0040249	0	0	0	1.38629	1	0.530942	529	6424	6422	6425	0.338451	Treated	On support	2.12367	6.36666
2012	600678	0	0	0.505818	0	19	10.617	0	C30	0.722816	19.0742	-1.07957	0	7	0	0	1	0.277953	0.428571	30.7024	-0.033044	0	12.9224	-3.3044	0	0.307024	0	0	0	0	0	0.206049	36	9859	9860	9857	0.248743	Untreated	On support	0.33214	7.2789
2016	600068	0	10.7141	4.69433	14.5675	19	0.960576	0	E48	0.676414	25.7421	-0.022671	0.000423	9	0	1	0	0.423353	0.555556	0.535413	0.005756	0	14.7968	0.5756	0.013	0.0053541	0	1	1	0	0	0.861618	100	10350	10349	10348	0.303283	Untreated	On support	0.424757	6.87471
2013	555	22	0	4.2027	16.0874	19	1.31515	0	C39	0.681127	22.5205	0.026702	0	7	0	0	0	0.451678	0.428571	4500.02	-0.210671	0	15.322	-21.0671	0.0316	45.0002	0	1	1	3.13549	0	0.441219	484	11029	11027	11030	0.35941	Untreated	On support	0.562216	7.22666
2010	908	0	0	3.07748	0	11	3.21806	1	C34	0.877284	19.9712	-0.032278	4e-06	9	0	1	0	0.538632	0.333333	-0.043208	-0.015564	1	13.1915	-1.5564	0	-0.0004321	0	0	0	0	0	0.515358	400	8822	8820		0.108429	Untreated	On support	0.0456372	5.71233
2019	597	9	8.80561	3.55335	16.126	23	1.20396	2	C27	0.687569	23.2522	0.028118	0.022946	9	0	0	0	0.244109	0.444444	0.120683	0.004779	4	14.6907	0.4779	0.0171	0.0012068	0	1	1	2.30259	1	0.365414	729	8158	8156	8155	0.418321	Treated	On support	1.41855	7.19857
2017	600396	0	8.42186	3.59939	0	16	1.04545	0	D44	0.832901	23.7353	0.047576	5.6e-05	10	0	1	1	0.209181	0.4	0.019807	-0.002796	0	14.1214	-0.2796	0	0.0001981	0	1	1	0	0	0.469986	16	9892	9891	9894	0.25356	Untreated	On support	0.33795	7.24018
2019	540	2	9.14496	3.66431	17.3175	25	1.02136	4	K70	0.826794	25.5094	0.088459	0.006088	11	0	0	1	0.461662	0.363636	-0.09269	0.008617	16	15.4236	0.8617	0	-0.0009269	0	1	1	1.09861	1	0.765223	361	8522	8524	8521	0.45379	Treated	On support	1.09294	7.24981
2018	935	1	7.95254	3.82259	17.6548	19	2.9164	3	C30	0.164091	22.1516	0.166302	2.9e-06	8	0	0	0	0.265176	0.375	-0.025958	0.026431	9	15.5499	2.6431	0	-0.0002596	0	0	0	0.693147	1	0.608715	81	7409	7410	7411	0.377851	Treated	On support	1.81475	6.89774
2018	603227	0	7.90313	3.15056	0	3	1.29331	3	C26	0.501873	21.8371	0.000455	0.01036	9	0	1	1	0.307099	0.333333	0.04528	-0.007244	9	14.5194	-0.7244	0.0067	0.0004528	0	0	0	0	1	0.314194	100	1698	1700	1701	0.183604	Treated	On support	4.75764	7.04894
2010	600769	0	0	3.36091	14.8266	14	2.4231	0	C26	0.62318	20.9194	0.04141	0.00011	15	0	1	0	0.199976	0.333333	0.234824	-0.009291	0	12.9384	-0.9291	0	0.0023482	0	0	0	0	0	0.446305	9	8832	8830	8829	0.132916	Untreated	On support	0.103153	6.51294
2016	600795	0	9.91605	4.08583	18.6766	19	0.956206	0	D44	0.726574	26.3264	0.086314	4.3e-05	11	0	1	0	0.459976	0.363636	0.231639	0.010527	0	14.6988	1.0527	0.0007	0.0023164	0	1	1	0	0	0.291975	16	10319	10317	10320	0.301	Untreated	On support	0.419303	6.87142
2015	585	1	6.34483	2.74826	11.5775	0	0	6	C38	0.384956	19.9965	-0.037723	0	7	0	0	0	0.294233	0.428571	0.211776	-0.005591	36	12.3044	-0.5591	0	0.0021178	0	0	0	0.693147	1	0.202016	144	5061	5060	5063	0.284137	Treated	On support	2.34399	6.19684
2017	600480	0	9.21043	3.8275	15.6671	14	1.11466	0	C36	0.548684	23.1957	0.06437	0.003504	9	0	1	0	0.343952	0.333333	0.197511	0.015294	0	14.6536	1.5294	0.0399	0.0019751	0	1	1	0	0	0.24806	25	9557	9559	9560	0.22178	Untreated	On support	0.309472	7.33253
2018	679	0	7.79759	3.69989	9.41451	21	1.06072	2	F52	0.815167	22.4438	0.010278	0.000185	7	0	0	0	0.280584	0.428571	-0.069694	0.000869	4	15.0966	0.0869	0	-0.0006969	0	1	1	0	1	0.410327	289	7729	7728	7731	0.393258	Treated	On support	1.67084	7.06313
2011	955	0	0	3.09896	13.1224	12	2.15205	0	C18	0.724441	20.4048	0.055705	0	9	0	0	1	0.152452	0.333333	0.016543	-0.007489	0	12.7994	-0.7489	0	0.0001654	0	0	0	0	0	0.227974	144	10389	10391	10392	0.307265	Untreated	On support	0.434377	6.88199
2010	597	0	8.61073	3.75453	15.9324	14	1.58664	1	C27	0.630044	22.447	0.045664	2.1e-05	9	0	1	1	0.324682	0.333333	-0.607533	0.019201	1	14.1494	1.9201	0	-0.0060753	0	1	1	0	0	0.968283	729	9303	9304	9305	0.199247	Untreated	On support	0.285476	7.25661
2014	600898	1	7.89466	4.37177	10.8198	18	3.66713	0	F52	0.447304	20.2634	0.001097	0	7	0	0	0	0.106921	0.428571	0.033118	0.005307	0	13.527	0.5307	0	0.0003312	0	0	0	0.693147	0	0.655128	36	10701	10700	10699	0.333839	Untreated	On support	0.500291	6.99021
2014	949	0	8.02842	3.25859	14.5087	15	1.38657	0	C28	0.460909	22.2203	0.12507	0.000927	9	0	1	0	0.333479	0.333333	-0.030177	0.004089	0	13.702	0.4089	0.0306	-0.0003018	0	0	0	0	0	0.114525	16	9225	9224	9223	0.191768	Untreated	On support	0.272593	7.22504
2014	600191	2	6.68355	2.80639	0	16	1.8938	1	C13	0.273834	21.6975	-0.021338	7.5e-05	7	0	0	0	0.314927	0.428571	1.80181	0.000946	1	12.4451	0.0946	0	0.0180181	0	0	0	1.09861	0	0.142753	9	10980	10981	10982	0.355339	Untreated	On support	0.552246	7.18433
2011	600559	0	7.92898	3.69844	13.3047	9	2.66309	0	C15	0.650073	21.0939	0.073996	0	9	0	1	0	0.361058	0.333333	0.156881	0.011993	0	12.5426	1.1993	0	0.0015688	0	0	0	0	0	0.562118	9	8880	8882	8883	0.154486	Untreated	On support	0.166857	6.85394
2014	1696	2	8.78959	4.06817	15.7391	17	1.72839	1	C37	0.363326	22.4797	0.047375	0.021838	10	0	0	0	0.201036	0.3	-0.043245	0.018134	1	14.3634	1.8134	0.0162	-0.0004324	0	1	1	1.09861	0	0.643491	256	11361	11362	11359	0.383484	Untreated	On support	0.625135	7.4596
2015	600795	0	9.87705	4.10221	18.4744	18	1.02791	0	D44	0.72211	26.2455	0.097101	4.3e-05	11	0	1	0	0.459976	0.363636	-0.109826	0.009291	0	14.6619	0.9291	0.0004	-0.0010983	0	1	1	0	0	0.654254	16	10286	10288	10285	0.297616	Untreated	On support	0.411159	6.87227
2015	600156	1	7.47332	3.11886	9.90354	17	5.06628	1	C17	0.348299	20.892	0.00429	0.000399	9	0	1	0	0.402139	0.333333	-0.139747	-0.00888	1	13.2071	-0.888	0.0096	-0.0013975	0	0	0	0.693147	0	0.287639	16	8855	8853	8856	0.14584	Untreated	On support	0.140584	6.72927
2015	568	1	9.16214	4.6599	0	21	3.09816	1	C15	0.213882	23.3021	0.011591	0.001423	10	0	1	0	0.266098	0.4	0.43182	0.041474	1	14.4444	4.1474	0.0101	0.0043182	0	1	1	0.693147	0	0.123217	81	9684	9685	9682	0.232027	Untreated	On support	0.318047	7.3359
2014	600599	1	6.52555	2.84189	12.6201	13	3.62803	2	C26	0.226696	20.6208	-0.070463	0	7	0	0	1	0.240964	0.428571	3.71063	0.008214	4	13.5747	0.8214	0	0.0371064	0	0	0	0.693147	1	0.0445012	400	6016	6015	6018	0.323152	Treated	On support	2.19014	6.17788
2013	600759	0	8.93115	5.17401	10.309	17	2.05947	4	K70	0.65972	22.6591	0.069744	0	7	0	0	1	0.296119	0.428571	1.42567	0.000682	16	14.3353	0.0682	0	0.0142567	0	1	1	0	1	0.50857	1369	7874	7873	7876	0.401618	Treated	On support	1.58983	7.12703
2011	600540	0	8.11136	3.88978	15.2196	7	1.50196	0	A01	0.749039	21.775	-0.006119	0	7	0	1	1	0.494924	0.428571	1.09973	0.001837	0	12.7129	0.1837	0	0.0109973	0	0	0	0	0	0.76575	49	8975	8976	8977	0.167899	Untreated	On support	0.207771	7.00942
2014	848	0	8.61058	4.24606	15.9556	17	6.23671	1	C15	0.276183	21.3389	0.178206	0.000471	8	0	0	0	0.406841	0.375	0.039524	0.140326	1	14.9625	14.0326	0.0053	0.0003952	0	0	0	0	0	0.0755321	25	10413	10414	10415	0.309346	Untreated	On support	0.439573	6.88536
2012	601801	0	8.58185	3.76119	0	2	1.23097	0	R85	0.219536	22.4018	0.094507	0	8	0	1	0	0.754198	0.375	0.017031	0.030712	0	14.1073	3.0712	0	0.0001703	0	1	1	0	0	0.791896	25	8861	8859	8858	0.147965	Untreated	On support	0.146768	6.75941
2016	600421	0	6.06839	2.54266	11.8615	12	78.7512	1	C34	0.645891	17.9714	-0.026096	0	7	0	0	1	0.175022	0.428571	0.145047	-0.005734	1	12.6508	-0.5734	0	0.0014505	0	0	0	0	0	0.587542	100	9666	9668	9665	0.229986	Untreated	On support	0.31647	7.33676
2019	600031	2	10.4981	4.48732	19.7181	16	2.08327	6	C35	0.497172	25.2291	0.146512	0.045715	10	0	0	0	0.299969	0.4	0.109137	0.039738	36	17.7457	3.9738	0.0621	0.0010914	0	1	1	1.09861	1	0.872198	441	8698	8696	8699	0.493906	Treated	On support	0.869066	7.10443
2011	153	0	7.8718	3.4604	12.8992	11	1.5463	1	C27	0.419497	20.9996	0.041771	0	9	0	0	0	0.147509	0.333333	-0.1761	0.003896	1	13.5278	0.3896	0	-0.001761	0	0	0	0	0	0.269649	36	10745	10743	10746	0.337139	Untreated	On support	0.508244	7.01894
2017	156	1	7.98969	2.911	17.3576	17	1.28667	0	R86	0.280398	23.3919	0.087626	0	10	0	1	1	0.418468	0.4	0.267476	0.010663	0	15.0198	1.0663	0.0451	0.0026748	2.63906	1	1	0.693147	0	0.0372514	25	9414	9416	9417	0.209328	Untreated	On support	0.29856	7.29389
2012	600165	0	8.03776	3.7017	14.6642	14	1.16099	3	C33	0.571186	21.6548	0.039438	2.2e-05	11	0	0	0	0.297633	0.363636	0.106174	-0.002833	9	13.9953	-0.2833	0.0009	0.0010617	0	0	0	0	1	0.974682	256	5682	5680	5679	0.311094	Treated	On support	2.23214	6.08606
2017	600965	0	7.70231	3.20785	15.3221	13	2.86196	3	A03	0.230831	21.6036	0.094859	0.17808	7	0	0	1	0.355072	0.428571	-0.071248	0.009604	9	13.8925	0.9604	0	-0.0007125	0	0	0	0	1	0.137845	81	6529	6530	6527	0.342669	Treated	On support	2.09726	6.4212
2017	600495	0	7.66649	3.28401	0	13	2.27374	0	C37	0.186877	22.0683	0.052555	0	8	0	1	0	0.307911	0.375	-0.272275	-0.002958	0	13.7665	-0.2958	0.0473	-0.0027227	0	0	0	0	0	0.580158	16	9314	9313	9312	0.200118	Untreated	On support	0.286843	7.26036
2010	638	0	7.65839	4.52752	0	14	1.70189	2	K70	0.590817	20.5062	-0.090767	0	9	0	0	0	0.428571	0.333333	-0.547681	0.010465	4	13.6714	1.0465	0	-0.0054768	0	0	0	0	1	0.767172	400	4497	4499	4500	0.258494	Treated	On support	2.6645	6.70798
2018	600998	36	10.9238	5.2478	18.3852	8	1.09324	5	F51	0.694305	24.9231	0.018328	0.029086	11	0	0	0	0.232971	0.363636	0.098292	0.003738	25	14.977	0.3738	0.001	0.0009829	0	1	1	3.61092	1	0.736021	121	8651	8652	8649	0.480598	Treated	On support	0.926949	7.22832
2019	862	0	7.31841	3.38233	17.5175	21	1.06865	0	D44	0.716182	22.9589	0.065696	0	9	0	1	0	0.402326	0.333333	0.167121	0.000549	0	14.2758	0.0549	0.0014	0.0016712	0	1	1	0	0	0.0982191	49	9341	9343	9344	0.203238	Untreated	On support	0.291403	7.27242
2015	600285	0	7.54036	3.18111	12.1007	15	2.72457	0	C27	0.363497	21.7197	0.057896	0.020405	9	0	0	0	0.149215	0.333333	-0.103062	0.014404	0	14.3031	1.4404	0.0416	-0.0010306	0	0	0	0	0	0.829505	81	11184	11185	11186	0.370567	Untreated	On support	0.593435	7.3437
2012	600550	3	8.12403	3.44106	15.7839	11	1.17013	0	C38	0.612223	23.4972	0.010327	4.7e-07	10	0	1	0	0.512954	0.5	3.22218	-0.007484	0	13.9571	-0.7484	0.05	0.0322218	0	1	1	1.38629	0	0.467627	16	9258	9256	9255	0.195267	Untreated	On support	0.279131	7.23968
2011	600141	0	8.86071	4.48938	15.3737	12	1.44595	1	C26	0.69581	22.8334	0.067485	0.000335	12	0	1	0	0.210135	0.416667	-0.133349	0.005818	1	14.5782	0.5818	0	-0.0013335	0	1	1	0	0	0.702725	361	9360	9361	9358	0.204766	Untreated	On support	0.293386	7.27836
2016	600075	1	8.46093	3.61666	9.21044	19	1.32192	6	C26	0.496466	22.8665	0.090558	6.7e-05	9	0	1	0	0.42046	0.333333	0.341923	0.006695	36	13.7173	0.6695	0.0103	0.0034192	0	1	1	0.693147	1	0.112887	121	2438	2440	2441	0.198849	Treated	On support	4.40944	7.14435
2013	600812	0	9.11537	3.93241	17.9112	19	1.14147	0	C27	0.715258	23.4016	-0.009274	3.1e-06	11	0	1	0	0.253885	0.454545	0.004167	0.000287	0	14.3484	0.0287	0.012	4.17e-05	0	1	1	0	0	0.288108	25	9599	9600	9601	0.224932	Untreated	On support	0.312246	7.33711
2016	603609	0	9.53716	4.73178	15.9115	2	1.7231	2	C13	0.357544	22.366	0.039643	0.51601	9	0	0	0	0.17121	0.333333	-0.010935	0.016954	4	13.5941	1.6954	0.0052	-0.0001094	0	1	0	0	1	0.310596	25	7787	7786	7785	0.396387	Treated	On support	1.63987	7.09128
2017	807	0	9.4787	4.38087	14.6562	19	1.37906	0	C32	0.695278	24.3034	0.056643	7.5e-05	11	0	1	0	0.425733	0.363636	-0.090469	0.004114	0	14.4179	0.4114	0.0298	-0.0009047	0	1	1	0	0	0.256913	49	9646	9644	9643	0.228542	Untreated	On support	0.315207	7.33746
2016	600277	1	9.27172	4.7934	0	16	1.18816	3	C26	0.550392	23.8715	0.016198	0.000892	6	0	0	0	0.593234	0.5	0.918397	0.001936	9	14.2876	0.1936	0	0.009184	0.693147	1	1	0.693147	1	0.846804	361	7921	7919	7922	0.403729	Treated	On support	1.56883	7.14144
2010	538	0	9.78615	4.97614	13.5924	17	5.455	0	C27	0.421651	22.7558	0.056607	4e-05	11	0	1	0	0.415236	0.363636	0.582112	0.025905	0	14.3906	2.5905	0	0.0058211	0	1	1	0	0	0.477458	81	9103	9105	9102	0.181393	Untreated	On support	0.247468	7.14699
2015	600552	2	7.44489	3.16605	14.2698	13	2.22437	2	C30	0.485816	22.2496	0.011077	0.000192	7	0	1	0	0.217399	0.428571	0.985749	0.009152	4	14.3147	0.9152	0.117	0.0098575	3.33221	0	0	1.09861	1	0.146425	81	3597	3596	3595	0.226857	Treated	On support	3.49575	7.13989
2010	543	0	8.2092	3.67948	18.4476	17	0.996005	0	D44	0.58094	23.265	0.029696	1.1e-05	9	0	1	0	0.545385	0.333333	0.096045	0.004293	0	13.8246	0.4293	0	0.0009605	0	1	1	0	0	0.849758	225	9229	9227	9230	0.191992	Untreated	On support	0.273058	7.22618
2012	812	0	6.99645	2.87052	12.2061	14	1.62601	0	C23	0.31394	21.0404	0.009858	0.002033	9	0	0	1	0.166135	0.333333	0.027797	0.012005	0	14.2245	1.2005	0.006	0.000278	0	0	0	0	0	0.485224	49	10730	10729	10728	0.33591	Untreated	On support	0.505315	7.00796
2013	600227	0	8.43668	4.27206	15.6628	13	0.882626	2	C26	0.560158	22.8121	0.022724	0	9	0	1	0	0.286239	0.333333	0.089548	0.001727	4	13.2159	0.1727	0	0.0008955	0	1	1	0	1	0.0813251	25	3239	3237	3236	0.217964	Treated	On support	3.80367	7.16617
2018	600139	0	6.57434	2.4496	18.1677	20	1.30894	2	C36	0.735594	21.9754	0.033236	0	5	0	0	1	0.404164	0.4	-1.71508	-0.007457	4	14.3684	-0.7457	0.0435	-0.0171508	0	0	0	0	1	0.365467	225	7147	7149	7150	0.367211	Treated	On support	1.90886	6.75967
2019	600155	2	0	0	14.5265	0	0	8	J67	0.663344	24.5213	0.008111	0	9	0	0	1	0.107633	0.333333	-0.173654	0.006266	64	15.5821	0.6266	0	-0.0017365	0	1	1	1.09861	1	0.213105	144	8746	8744	8747	0.515827	Treated	On support	0.800586	6.8193
2016	600185	1	8.75247	4.21684	12.5862	17	1.13683	8	K70	0.721046	23.9957	-0.046814	0	9	0	1	1	0.41133	0.333333	0.661716	0.007387	64	15.8738	0.7387	0	0.0066172	0	1	1	0.693147	1	0.741966	169	3985	3984	3983	0.237629	Treated	On support	3.16268	7.05842
2019	600255	1	8.59065	4.26035	10.8016	19	1.54167	1	C32	0.594067	21.7925	0.092135	0	7	0	0	0	0.1	0.428571	-0.198077	-0.008119	1	14.4813	-0.8119	0	-0.0019808	0	0	0	0.693147	0	0.0850063	121	11619	11620	11621	0.405681	Untreated	On support	0.685223	7.61484
2011	995	0	0	2.40202	12.4875	11	5.25424	0	C15	0.591579	19.888	-0.045217	0	11	0	0	0	0.195989	0.363636	0.325181	0.063697	0	12.4837	6.3697	0	0.0032518	0	0	0	0	0	0.326062	49	9944	9943	9942	0.258578	Untreated	On support	0.344472	7.19323
2015	600585	0	9.82265	4.08683	19.5675	13	1.1192	0	C30	0.30128	25.3846	0.093667	0.000156	7	0	1	0	0.36776	0.428571	-0.053718	0.016518	0	14.6556	1.6518	0	-0.0005372	0	1	1	0	0	0.526385	121	10589	10588	10591	0.324918	Untreated	On support	0.478654	6.93149
2012	883	0	8.83925	4.22773	15.2848	14	1.02412	0	D44	0.576424	24.1922	0.101193	1.3e-06	9	0	1	0	0.332159	0.333333	0.339724	0.003522	0	13.9903	0.3522	0.0019	0.0033972	0	1	1	0	0	0.860148	49	9961	9960	9963	0.260405	Untreated	On support	0.347071	7.17519
2010	627	0	7.94106	4.20701	14.221	14	3.46199	0	C26	0.189368	21.4045	0.113638	0	7	0	0	0	0.237841	0.428571	0.030991	0.01392	0	13.1151	1.392	0	0.0003099	0	0	0	0	0	0.364472	121	11033	11035	11032	0.359709	Untreated	On support	0.562962	7.22998
2012	600590	0	8.19892	3.74359	16.3951	10	1.10749	0	C38	0.622033	22.505	0.085	0.005353	7	0	0	0	0.206715	0.428571	0.055974	0.001278	0	13.7747	0.1278	0.0326	0.0005597	0	1	1	0	0	0.855334	441	11729	11727	11730	0.415264	Untreated	On support	0.712022	7.67585
2011	600231	0	9.50811	4.6799	16.9553	11	1.05072	0	C31	0.657478	23.1414	0.009008	0.000817	9	0	1	0	0.536657	0.333333	-0.247608	0.008546	0	14.3339	0.8546	0	-0.0024761	0	1	1	0	0	0.27274	16	9183	9184	9185	0.188974	Untreated	On support	0.266464	7.21127
2015	600112	10	7.2471	3.17378	0	18	4.09998	1	C38	0.512627	21.5899	0.123194	7.9e-05	7	0	0	0	0.163785	0.428571	-0.383559	0.002168	1	13.6292	0.2168	0	-0.0038356	0.693147	0	0	2.3979	0	0.970888	100	11342	11343	11340	0.382149	Untreated	On support	0.622012	7.44787
2010	600792	0	0	3.7023	14.6993	13	3.02214	0	C30	1.39855	20.6234	-0.148653	0	9	0	1	0	0.525098	0.333333	0.093336	-0.042769	0	13.0793	-4.2769	0	0.0009334	0	0	0	0	0	0.912866	9	8823	8825	8826	0.121	Untreated	On support	0.0716145	6.26136
2015	600020	0	8.07358	3.47619	14.75	12	1.06814	0	G54	0.743886	24.582	0.054298	0	11	0	1	0	0.450888	0.363636	0.007091	0.004903	0	13.7061	0.4903	0.0002	7.09e-05	0	1	1	0	0	0.477206	9	9708	9707	9710	0.233867	Untreated	On support	0.319464	7.33371
2018	600251	17	8.20232	4.07642	6.02325	15	1.24087	0	C13	0.616843	22.5499	-0.029151	8.5e-05	9	0	1	0	0.408914	0.555556	0.352666	0.013618	0	13.0396	1.3618	0.00014	0.0035267	0	1	1	2.89037	0	0.642738	49	9178	9179	9176	0.188496	Untreated	On support	0.265374	7.20865
2019	600091	0	0	1.73513	9.80199	22	1.6113	1	C26	0.231428	20.8908	-0.052784	1.4e-05	9	0	0	1	0.346047	0.333333	0.350797	0.000691	1	12.5354	0.0691	0	0.003508	0	0	0	0	0	0.0299619	144	10242	10241	10244	0.292728	Untreated	On support	0.40018	6.88346
2010	600172	0	7.17643	3.11614	0	12	2.15013	1	C30	0.530231	21.5845	0.157251	0.000144	9	0	0	0	0.273588	0.333333	0.020689	0.004909	1	13.5122	0.4909	0	0.0002069	0	0	0	0	0	0.553607	100	10721	10722	10723	0.33538	Untreated	On support	0.504037	7.00346
2014	553	0	0	0	13.5628	21	2.5745	0	C26	0.315886	21.7997	0.238276	7.3e-05	8	0	1	0	0.20152	0.375	-0.34896	0.04377	0	13.7747	4.377	0.0025	-0.0034896	0	0	0	0	0	0.118097	16	9389	9387	9390	0.207157	Untreated	On support	0.296233	7.28674
2015	610	1	7.54691	3.65509	0	19	3.05979	4	N78	0.280704	20.8691	-0.095472	0.000897	8	0	1	0	0.282588	0.375	-0.032609	-0.009704	16	14.1377	-0.9704	0	-0.0003261	0	0	0	0.693147	1	0.50973	100	988	987	986	0.167036	Treated	On support	4.78204	6.88139
2011	600295	0	0	0	16.1181	10	1.00584	0	C18	0.675267	24.1423	0.086091	3.6e-05	9	0	0	0	0.406977	0.333333	0.132255	0.015714	0	13.7429	1.5714	0	0.0013226	0	1	1	0	0	0.258692	36	11839	11838	11837	0.424974	Untreated	On support	0.737926	7.72533
2018	603609	0	9.74982	4.78364	16.4663	4	1.31391	0	C13	0.384479	22.6592	0.072346	0.517483	9	0	0	0	0.176241	0.333333	-0.077158	0.015516	0	14.2457	1.5516	0.0039	-0.0007716	3.71357	1	1	0	0	0.348091	25	11663	11661	11660	0.409174	Untreated	On support	0.69504	7.63839
2016	600328	0	7.82352	3.18967	11.6273	16	1.46409	1	C26	0.667175	22.5785	0.044093	0	9	0	1	0	0.330781	0.333333	0.183738	0.000929	1	14.1943	0.0929	0.0017	0.0018374	0.693147	1	1	0	0	0.9079	36	9331	9332	9329	0.20232	Untreated	On support	0.29014	7.269
2016	600378	0	6.7164	2.50331	14.3694	15	4.72655	0	C26	0.245764	20.7121	0.038399	0	9	0	1	0	0.238155	0.333333	0.596634	0.000841	0	14.6671	0.0841	0.0527	0.0059663	1.60944	0	0	0	0	0.885933	16	8935	8936	8937	0.162247	Untreated	On support	0.190939	6.94747
2015	883	0	8.37758	3.5723	15.9556	17	1.29644	1	D44	0.431381	24.4842	0.080504	7.4e-05	9	0	1	0	0.273015	0.333333	-0.095344	0.014861	1	14.7333	1.4861	0	-0.0009534	0	1	1	0	0	0.585048	49	10175	10173	10172	0.284558	Untreated	On support	0.384309	6.92067
2010	600764	0	8.19839	4.23052	12.8068	14	2.33265	0	C39	0.575402	21.1723	0.123574	0	5	0	1	1	0.54463	0.4	0.339173	-0.009363	0	14.3202	-0.9363	0	0.0033917	1.94591	0	0	0	0	0.62188	121	8919	8920	8917	0.159353	Untreated	On support	0.182242	6.91616
2016	600509	0	7.92416	3.06997	15.3146	14	1.09717	1	D44	0.748582	23.689	0.031273	6.6e-07	11	0	1	0	0.371957	0.363636	0.04891	0.004594	1	13.4763	0.4594	0	0.0004891	0	1	1	0	0	0.08653	169	9498	9497	9496	0.215702	Untreated	On support	0.303937	7.31668
2016	908	0	8.37022	3.74582	0	17	1.69979	3	C27	0.491163	22.3592	0.002401	0.374671	11	0	0	1	0.194015	0.363636	1.60974	0.011359	9	14.5575	1.1359	0.0567	0.0160974	4.85203	1	0	0	1	0.483492	400	7122	7120	7119	0.365997	Treated	On support	1.92027	6.74245
2014	980	0	7.54129	3.10492	14.1829	14	1.28463	1	C36	0.303187	21.7911	-0.115785	0.001577	7	0	0	1	0.199883	0.428571	0.526949	0.01139	1	13.0815	1.139	0	0.0052695	0	0	0	0	0	0.82228	100	11384	11383	11386	0.385321	Untreated	On support	0.629472	7.47516
2013	600379	1	7.13869	2.89766	11.8006	11	3.23472	1	C38	0.387908	20.2841	0.058069	0	7	0	0	0	0.19588	0.428571	-0.059245	0.008439	1	13.4	0.8439	0.0351	-0.0005925	0	0	0	0.693147	0	0.234158	196	10496	10497	10494	0.316413	Untreated	On support	0.456798	6.89807
2016	738	0	7.74124	2.44111	15.9499	19	4.37702	1	C37	0.23758	22.6471	0.027279	1.8e-05	9	0	1	0	0.23344	0.333333	0.032538	0.004681	1	14.1037	0.4681	0.0433	0.0003254	4.60517	1	1	0	0	0.0982693	25	9576	9574	9573	0.223367	Untreated	On support	0.31092	7.33508
2015	600990	1	8.63571	4.16472	15.4373	0	0	0	C39	0.675165	21.8853	0.00204	0	10	0	1	0	0.396594	0.4	2.18303	0.000529	0	14.1849	0.0529	0.0495	0.0218303	4.35671	0	0	0.693147	0	0.261352	25	8942	8944	8941	0.164088	Untreated	On support	0.196302	6.96686
2019	603385	0	8.1398	3.02825	14.359	2	1.10124	2	C30	0.255909	22.2858	0.047533	0.299888	9	0	0	0	0.171425	0.333333	0.052751	0.012199	4	16.0528	1.2199	0.0385	0.0005275	0	0	0	0	1	0.899099	16	7730	7729	7728	0.393398	Treated	On support	1.66946	7.06449
2017	601677	1	9.42273	4.8421	14.5965	6	1.20262	2	C32	0.361351	22.8799	-0.03248	0.224418	7	0	0	0	0.179525	0.428571	0.085619	0.01235	4	13.6696	1.235	0.0175	0.0008562	1.79176	1	1	0.693147	1	0.401227	81	8445	8444	8443	0.442781	Treated	On support	1.17995	7.22796
2012	600355	1	6.66936	2.85485	15.895	10	2.11594	0	C39	0.135005	20.1099	-0.079836	0.192825	6	0	0	1	0.192825	0.333333	0.963099	-0.024011	0	13.6969	-2.4011	0.0928	0.009631	0	0	0	0.693147	0	0.666869	36	10569	10571	10568	0.323114	Untreated	On support	0.473988	6.92158
2015	600719	0	7.09215	2.988	0	19	2.6926	0	D44	0.510082	21.1061	0.07605	4.2e-05	9	0	1	1	0.329051	0.333333	11.4129	0.061163	0	13.9849	6.1163	0	0.114129	0	0	0	0	0	0.0591701	16	8920	8922	8923	0.159642	Untreated	On support	0.183126	6.91922
2014	530	0	0	0	0	21	1.3847	2	C34	0.324261	21.8397	0.009331	4e-05	9	0	1	0	0.219578	0.333333	-0.31386	0.007517	4	14.3051	0.7517	0.0516	-0.0031386	0	0	0	0	1	0.661087	81	2385	2384	2387	0.197817	Treated	On support	4.43918	7.13939
2014	762	0	6.92611	2.81698	0	17	2.64692	0	B08	0.254193	21.7029	-0.039424	5.7e-05	8	0	1	0	0.176926	0.5	-0.032743	-0.005806	0	14.118	-0.5806	0.0037	-0.0003274	0	0	0	0	0	0.564966	16	9394	9392	9395	0.20745	Untreated	On support	0.296575	7.28766
2018	933	0	9.14768	3.57574	14.9501	19	0.995496	2	C32	0.856874	24.7024	0.007889	2.2e-05	9	0	1	0	0.242093	0.444444	-0.092789	0.001177	4	14.0947	0.1177	0.0033	-0.0009279	0	1	1	0	1	0.19587	121	5313	5315	5316	0.295363	Treated	On support	2.28144	6.07652
2011	600112	0	7.19002	3.21129	12.4898	14	2.54514	5	C38	0.498389	21.5182	-0.011533	0	8	0	0	1	0.205004	0.375	-0.009415	0.004891	25	13.2913	0.4891	0	-9.41e-05	2.07944	0	0	0	1	0.213556	100	6927	6926	6929	0.35849	Treated	On support	1.98633	6.64207
2018	876	0	10.4868	4.57545	16.3544	20	1.06934	3	C13	0.429838	24.5933	0.069602	0.000727	7	0	0	0	0.290796	0.428571	-0.048083	0.018537	9	15.3333	1.8537	0.0014	-0.0004808	0	1	1	0	1	0.514323	81	8715	8717	8714	0.501465	Treated	On support	0.845492	7.00424
2019	430	0	6.66968	2.52209	14.8202	23	1.15536	0	N78	0.399074	21.7046	0.058406	0	11	0	0	0	0.278281	0.363636	-0.345269	-0.003438	0	14.0741	-0.3438	0	-0.0034527	0	0	0	0	0	0.644393	36	10524	10522	10525	0.318778	Untreated	On support	0.462641	6.90481
2016	600269	0	7.98195	3.29594	17.8409	16	0.877072	0	G54	0.51018	24.1896	0.053116	4.3e-07	9	0	1	0	0.519762	0.333333	0.333514	0.005217	0	13.9208	0.5217	0	0.0033351	0	1	1	0	0	0.347535	25	9630	9632	9633	0.227424	Untreated	On support	0.314257	7.3374
2017	600075	0	8.36752	3.57816	15.8892	20	1.26838	0	C26	0.464183	22.9089	0.144687	1.4e-05	8	0	1	0	0.42046	0.375	0.262214	0.018148	0	13.6915	1.8148	0.0249	0.0026221	0	1	1	0	0	0.895646	121	9404	9405	9402	0.208198	Untreated	On support	0.297401	7.29015
2017	819	0	8.24996	4.10756	0	20	4.31268	0	C25	0.163197	20.5248	0.022808	6.5e-05	9	0	1	0	0.234626	0.333333	0.053103	0.002246	0	14.3264	0.2246	0.001	0.000531	0	0	0	0	0	0.745334	64	8907	8909	8910	0.158046	Untreated	On support	0.178214	6.90123
2010	519	0	6.82602	2.86944	12.9597	17	5.60542	0	C34	0.245625	19.9901	-0.030566	0	7	0	1	0	0.215798	0.428571	0.475214	0.006461	0	13.1993	0.6461	0	0.0047521	1.09861	0	0	0	0	0.341467	25	8910	8909	8912	0.158379	Untreated	On support	0.179249	6.90541
2016	929	0	7.25061	2.9988	14.9088	17	2.59592	2	C15	0.241178	21.1432	0.069313	0.000719	9	0	0	0	0.206082	0.333333	-0.400495	-0.011852	4	13.363	-1.1852	0.0047	-0.0040049	0	0	0	0	1	0.197856	49	6256	6254	6257	0.332648	Treated	On support	2.15453	6.29075
2016	600886	0	9.40506	4.07803	20.6605	20	0.943652	1	D44	0.721002	26.0379	0.093789	8.8e-07	9	0	1	0	0.491766	0.333333	-0.207808	0.01232	1	14.6099	1.232	0	-0.0020781	0	1	1	0	0	0.617296	25	10351	10353	10350	0.30341	Untreated	On support	0.425059	6.87487
2010	848	0	8.38149	4.31146	0	13	6.15669	0	C15	0.442136	21.038	0.23104	0.000528	9	0	0	0	0.425523	0.333333	-0.106352	0.098254	0	14.8663	9.8254	0	-0.0010635	0	0	0	0	0	0.798764	25	10143	10145	10146	0.281619	Untreated	On support	0.379356	6.94811
2015	600725	0	8.01871	3.61177	15.4455	19	1.88898	2	C25	1.34475	22.7906	-0.012886	3.4e-06	9	0	1	1	0.417871	0.333333	0.144052	-0.023716	4	13.1519	-2.3716	0	0.0014405	0	1	1	0	1	0.769281	16	2078	2080	2077	0.191535	Treated	On support	4.60017	7.10556
2010	600354	0	8.02211	4.08591	15.9355	6	2.69393	1	A01	0.674788	21.9302	0.06801	0	9	0	1	0	0.15663	0.333333	13.2685	0.033264	1	13.327	3.3264	0	0.132685	0	0	0	0	0	0.354768	36	9404	9406	9407	0.208398	Untreated	On support	0.297615	7.29082
2015	665	6	7.6106	2.5862	13.8155	19	1.31048	2	R86	0.296669	22.7521	0.152337	0	11	0	1	1	0.131601	0.363636	0.396031	0.013289	4	14.4634	1.3289	0.0228	0.0039603	0	1	1	1.94591	1	0.157891	25	3572	3574	3575	0.226198	Treated	On support	3.51774	7.14273
2012	600812	0	9.05347	3.82712	14.4758	18	1.19212	0	C27	0.691443	23.329	-0.00472	3.1e-06	11	0	1	0	0.253885	0.454545	0.074356	-0.002121	0	14.5721	-0.2121	0.0107	0.0007436	0	1	1	0	0	0.226284	25	9567	9565	9568	0.222555	Untreated	On support	0.310186	7.33387
2019	603959	1	8.30368	3.77973	11.5129	3	2.45011	2	M74	0.832769	21.7318	-0.037196	0	9	0	0	0	0.475	0.333333	0.408779	0.012496	4	14.5498	1.2496	0.0448	0.0040878	0	0	0	0.693147	1	0.840805	256	5361	5362	5359	0.297202	Treated	On support	2.27535	6.06842
2017	789	0	8.77334	3.93665	18.1728	20	1.21652	1	C30	0.446705	22.8484	0.189863	3.2e-05	8	0	1	0	0.42584	0.375	0.325444	0.004611	1	14.5622	0.4611	0	0.0032544	0	1	1	0	0	0.26889	121	9369	9370	9367	0.205453	Untreated	On support	0.294232	7.28099
2011	600	0	8.58839	3.93227	15.5404	15	0.996954	0	D44	0.739262	23.4706	0.010549	0	9	0	1	0	0.550085	0.333333	-0.016826	-0.003529	0	13.9962	-0.3529	0	-0.0001683	0	1	1	0	0	0.231815	25	9276	9274	9273	0.196792	Untreated	On support	0.281602	7.24577
2017	600093	5	11.4797	7.89334	9.61587	20	1.09196	6	L72	0.510734	23.4224	-0.097441	0.00016	7	0	0	0	0.378272	0.428571	0.817671	0.017222	36	14.4323	1.7222	0.0006	0.0081767	0	1	1	1.79176	1	0.864285	256	8190	8189	8188	0.421109	Treated	On support	1.38833	7.20481
2012	715	0	8.5024	4.06047	11.2898	15	1.26784	0	F52	0.454237	21.4988	0.128285	0.000127	8	0	1	1	0.338552	0.375	0.191908	0.012128	0	14.4376	1.2128	0	0.0019191	0	0	0	0	0	0.386073	196	9042	9044	9045	0.176383	Untreated	On support	0.233227	7.0974
2018	544	2	7.09151	2.76723	14.4561	25	0.932613	1	D46	0.330266	22.9301	0.030928	0	9	0	1	1	0.687253	0.444444	0.281933	0.007459	1	14.077	0.7459	0.0357	0.0028193	0	1	1	1.09861	0	0.672781	49	8937	8936	8935	0.163003	Untreated	On support	0.193152	6.95547
2019	710	5	7.81213	3.12993	14.9942	22	2.38246	5	M74	0.23521	21.8446	0.040098	0.216291	9	0	0	0	0.138916	0.333333	0.053012	0.066202	25	0	6.6202	0.0767	0.0005301	0	0	0	1.79176	1	0.245333	196	7453	7454	7451	0.379989	Treated	On support	1.79644	6.9246
2018	595	1	6.78917	2.83422	10.7144	22	1.66773	1	C34	0.616965	21.3268	0.015734	0.01028	9	0	0	1	0.529945	0.333333	0.99687	0.003642	1	13.5286	0.3642	0	0.0099687	0	0	0	0.693147	0	0.744229	400	10046	10045	10044	0.271493	Untreated	On support	0.362379	7.0563
2015	563	0	0	0	0	0	0	0	J69	0.124627	22.8916	0.04075	0	7	0	1	0	0.345779	0.428571	0.263676	0.016479	0	15.1821	1.6479	0	0.0026368	0	1	1	0	0	0.208884	16	9668	9670	9671	0.230302	Untreated	On support	0.316732	7.33655
2013	600172	0	7.5603	3.18939	10.5584	15	1.26945	0	C30	0.512587	22.2359	0.097709	0.000123	9	0	0	0	0.253363	0.333333	0.063176	0.012095	0	13.6388	1.2095	0.0316	0.0006318	0	0	0	0	0	0.937093	100	11176	11178	11175	0.36995	Untreated	On support	0.591655	7.33772
2016	670	4	0	3.43841	0	0	0	3	C39	0.118446	20.4683	0.060295	0.002698	9	0	0	0	0.259228	0.333333	0.453688	0.02167	9	14.5656	2.167	0	0.0045369	0	0	0	1.60944	1	0.154212	81	5261	5260	5259	0.293271	Treated	On support	2.28953	6.08919
2013	601880	0	8.32666	3.08765	19.1158	3	0.919388	0	G55	0.461499	24.0274	0.059271	0	9	0	1	0	0.544226	0.333333	-0.087469	0.007215	0	14.7767	0.7215	0	-0.0008747	0	1	1	0	0	0.193459	36	9524	9526	9523	0.218008	Untreated	On support	0.30589	7.32371
2016	600101	0	7.40605	2.85406	14.8615	19	1.68107	0	D44	0.295494	21.7598	0.059804	2.3e-05	9	0	1	0	0.200723	0.333333	-0.223773	0.010249	0	14.1653	1.0249	0	-0.0022377	0	0	0	0	0	0.635913	25	9293	9292	9291	0.198339	Untreated	On support	0.284032	7.25244
2018	600234	2	0	3.47949	0	18	4.01771	0	C39	0.85592	20.0404	-0.279641	0.00018	9	0	0	1	0.134182	0.333333	-0.271425	0.006205	0	14.0301	0.6205	0	-0.0027143	0	0	0	1.09861	0	0.954701	324	10262	10261	10260	0.294496	Untreated	On support	0.403945	6.87824
2015	887	0	8.7187	3.32256	15.6502	17	4.0103	4	C29	0.491278	22.7343	0.145985	0.001885	5	0	0	0	0.49054	0.6	0.116368	0.032981	16	14.4757	3.2981	0.0381	0.0011637	3.63759	1	1	0	1	0.871973	784	7549	7547	7546	0.384196	Treated	On support	1.75926	6.97502
2014	601179	0	9.17515	3.73565	16.438	4	1.57813	0	C38	0.391429	24.1542	9e-05	0	8	0	1	0	0.511002	0.375	0.059889	0.002978	0	14.1309	0.2978	0.0425	0.0005989	0	1	1	0	0	0.417258	25	9752	9754	9751	0.237065	Untreated	On support	0.321882	7.32722
2013	600079	1	8.8181	3.98678	0	16	1.89077	2	C27	0.476631	22.9961	0.051325	0.010521	9	0	0	0	0.170747	0.333333	0.147309	0.015628	4	14.2576	1.5628	0.0383	0.0014731	0	1	1	0.693147	1	0.237511	676	8256	8257	8254	0.426145	Treated	On support	1.33619	7.21551
2014	796	0	7.14476	2.7145	14.9376	0	0	0	H62	0.479718	20.9597	0.127565	0	7	0	0	1	0.173796	0.428571	0.288333	0.012499	0	13.1083	1.2499	0	0.0028833	0	0	0	0	0	0.0725772	529	10912	10913	10914	0.350451	Untreated	On support	0.540399	7.13686
2012	600887	0	10.0196	4.20426	0	16	2.38367	0	C14	0.620246	23.7097	0.121549	0.012714	11	0	0	1	0.101832	0.272727	-0.225671	0.021819	0	15.6262	2.1819	0.001	-0.0022567	0	1	1	0	0	0.418264	196	12057	12055	12058	0.452846	Untreated	On support	0.801005	7.80243
2012	603077	0	0	3.72732	14.5087	0	1.15464	0	C26	0.325323	22.3419	0.026744	0.069467	9	0	0	0	0.5972	0.333333	0	0.060956	0	13.9026	6.0956	0.0072	0	0	1	0	0	0	0.171459	100	10340	10341	10338	0.302479	Untreated	On support	0.422848	6.87368
2015	900	0	8.84183	4.20055	14.8781	16	1.07615	0	G54	0.622191	23.6516	0.076725	0.001446	8	0	1	0	0.27188	0.375	-0.268283	0.005305	0	14.2136	0.5305	0.0007	-0.0026828	0	1	1	0	0	0.221763	25	9955	9953	9952	0.259458	Untreated	On support	0.345701	7.18463
2018	633	0	6.0126	2.446	13.2038	22	2.53474	0	C38	0.845045	20.7684	-0.156856	0	9	0	0	1	0.2	0.333333	0.693778	-0.006395	0	14.4502	-0.6395	0	0.0069378	0	0	0	0	0	0.617437	225	10447	10446	10445	0.312134	Untreated	On support	0.44652	6.8904
2016	603399	0	8.06034	4.52334	12.557	0	0	1	C32	0.387844	21.8287	-0.051836	0.278253	7	0	0	0	0.211353	0.428571	0.299705	-0.018126	1	14.0692	-1.8126	0.0028	0.0029971	0	0	0	0	0	0.518305	81	11360	11362	11363	0.383622	Untreated	On support	0.625454	7.46077
2011	932	0	10.3183	4.74231	19.3208	12	0.970323	0	C31	0.823368	25.1773	0.049939	0.000304	15	0	1	1	0.4001	0.333333	-0.084523	-0.002725	0	14.1248	-0.2725	0	-0.0008452	0	1	1	0	0	0.864258	49	9643	9645	9642	0.228409	Untreated	On support	0.315091	7.33748
2015	600883	0	5.60971	2.21299	11.3491	20	5.78741	1	C30	0.112727	20.4357	-0.032276	0	7	0	0	0	0.171546	0.428571	0.245464	0.038773	1	13.7647	3.8773	0	0.0024546	0	0	0	0	0	0.283281	16	10661	10659	10658	0.3308	Untreated	On support	0.493114	6.96739
2017	600455	0	5.80573	1.94094	16.355	13	4.02022	0	S90	0.73269	20.3428	0.076189	0	6	0	1	1	0.206027	0.5	0.153787	-0.004216	0	13.6234	-0.4216	0.0417	0.0015379	0	0	0	0	0	0.90178	121	9019	9020	9017	0.173236	Untreated	On support	0.223906	7.06909
2010	692	0	7.56423	3.33915	13.5301	13	1.35484	0	D44	0.580252	21.7466	0.037467	0.000175	8	0	1	0	0.351048	0.375	3.00446	0.001759	0	13.0633	0.1759	0	0.0300446	0	0	0	0	0	0.538655	49	9101	9099	9102	0.18122	Untreated	On support	0.247007	7.14517
2012	851	24	9.40538	5.46135	0	14	1.1897	2	F52	0.401339	22.0016	-0.010186	0.000358	7	0	1	1	0.130372	0.714286	-0.258413	-0.002503	4	14.3269	-0.2503	0.0014	-0.0025841	0	0	0	3.21888	1	0.938423	144	3765	3763	3766	0.231424	Treated	On support	3.35016	7.11248
2014	600277	1	9.30696	4.78526	12.4894	14	1.43297	4	C26	0.50848	23.727	0.023722	0.00082	7	0	0	0	0.593234	0.428571	-0.035427	0.003195	16	14.6067	0.3195	0	-0.0003543	0.693147	1	1	0.693147	1	0.412105	361	7598	7597	7600	0.386022	Treated	On support	1.74229	6.99257
2013	630	0	10.7109	5.42169	17.6467	17	1.05756	1	C32	0.699186	24.4058	0.014953	2.7e-05	13	0	1	0	0.518284	0.384615	0.366829	0.00373	1	14.3075	0.373	0.0196	0.0036683	0	1	1	0	0	0.50755	81	9314	9316	9313	0.200168	Untreated	On support	0.28692	7.26057
2019	600422	0	9.17685	4.25762	18.2617	19	1.51457	7	C27	0.417056	22.7295	0.057768	0.00477	9	0	0	0	0.308732	0.444444	0.171951	0.014471	49	14.6131	1.4471	0.0156	0.0017195	3.21888	1	1	0	1	0.0379998	784	7472	7470	7469	0.380668	Treated	On support	1.79077	6.93344
2010	610	0	7.23252	3.44187	11.2209	14	2.8223	1	L72	0.569959	20.6945	-0.067592	0	9	0	1	0	0.323042	0.333333	1.78875	-0.002321	1	12.6701	-0.2321	0	0.0178875	0	0	0	0	0	0.122104	100	8863	8862	8865	0.149245	Untreated	On support	0.150515	6.77814
2013	600883	0	5.91142	2.33533	10.7161	18	1.84508	1	C30	0.071536	20.4187	-0.004176	5.8e-05	7	0	0	0	0.171546	0.428571	0.510144	0.005942	1	13.5863	0.5942	0	0.0051014	0	0	0	0	0	0.648614	16	10647	10646	10645	0.330185	Untreated	On support	0.491618	6.96325
2019	600337	0	8.5047	3.10297	16.7959	19	1.38594	0	F52	0.428342	22.8166	0.074598	0.00311	9	0	0	0	0.172513	0.333333	-0.086686	0.007725	0	15.3998	0.7725	0.0226	-0.0008669	2.70805	1	1	0	0	0.215198	25	11752	11750	11753	0.41733	Untreated	On support	0.71786	7.68829
2017	600277	0	9.54209	5.03522	15.9739	17	1.04932	4	C26	0.460278	24.0969	0.04644	0.000449	7	0	0	0	0.491559	0.428571	-0.191558	0.00405	16	14.2168	0.405	0.0006	-0.0019156	0	1	1	0	1	0.551899	361	8283	8284	8285	0.428152	Treated	On support	1.31546	7.21939
2018	820	0	6.39912	1.58736	11.6699	20	1.92111	5	C42	0.953615	21.2409	-0.060105	0	7	0	0	0	0.548314	0.428571	2.08009	-0.023495	25	13.3999	-2.3495	0	0.0208009	0	0	0	0	1	0.906629	361	4989	4988	4991	0.28084	Treated	On support	2.3719	6.24972
2018	600228	0	0	3.64647	11.6725	19	7.62733	2	C26	0.531001	19.475	0.148718	0	10	0	1	0	0.255815	0.4	-0.053479	0.008186	4	14.4446	0.8186	0	-0.0005348	0	0	0	0	1	0.72092	121	54	53	52	0.122264	Treated	On support	3.1284	6.24868
2014	600211	1	8.47891	4.54266	0	15	4.77459	1	F51	0.604199	20.7687	-0.135128	0.001511	8	0	0	1	0.216225	0.625	0.072168	0.006551	1	14.1071	0.6551	0.0026	0.0007217	0	0	0	0.693147	0	0.0876482	36	10531	10529	10528	0.319182	Untreated	On support	0.463664	6.90628
2010	863	0	0	2.25327	0	0	0	0	I64	0.699848	18.9563	0.123348	0	5	0	0	0	0.222599	0.4	-1.45634	0.027649	0	13.5104	2.7649	0	-0.0145634	0	0	0	0	0	0.534657	784	10064	10063	10062	0.273412	Untreated	On support	0.365159	7.03633
2011	600392	0	7.30409	3.74388	12.8213	8	2.51074	0	I64	0.759294	20.6272	-0.032835	6.4e-05	9	0	1	0	0.2	0.333333	0.214315	-0.014278	0	13.9809	-1.4278	0	0.0021431	0	0	0	0	0	0.724568	100	8933	8935	8936	0.162061	Untreated	On support	0.190395	6.94549
2016	971	0	7.54406	3.93759	11.9829	16	2.06509	0	I65	0.080204	22.0637	0.01563	0.193845	11	0	0	0	0.155054	0.363636	0.457173	0.019909	0	14.2397	1.9909	0	0.0045717	0	0	0	0	0	0.14099	196	11096	11098	11099	0.364711	Untreated	On support	0.576592	7.28159
2017	809	0	0	2.30839	14.2973	19	1.00631	0	N78	0.477846	22.5061	0.113987	0	9	0	1	0	0.342944	0.333333	-0.692863	-0.005354	0	14.4209	-0.5354	0	-0.0069286	0	1	1	0	0	0.664505	64	9303	9304	9305	0.199283	Untreated	On support	0.285533	7.25678
2017	820	0	8.1715	3.62027	14.2917	0	0	2	C42	0.703143	21.6291	-0.358657	0	9	0	0	0	0.548314	0.333333	-0.977126	0.054509	4	14.2421	5.4509	0	-0.0097713	0	0	0	0	1	0.0638913	361	4967	4969	4970	0.279364	Treated	On support	2.38566	6.27583
2014	600737	0	8.96283	3.97314	14.8111	18	1.55042	1	C13	0.58478	23.3898	-0.152558	1.2e-05	11	0	1	0	0.55	0.454545	0.237835	-0.00339	1	14.6686	-0.339	0	0.0023784	0	1	1	0	0	0.194436	144	9078	9076	9075	0.179448	Untreated	On support	0.242161	7.12685
2014	600155	0	7.17765	3.17606	0	16	3.52762	0	C29	0.921597	21.3622	-0.062496	5.2e-05	8	0	0	0	0.39285	0.375	0.378618	-0.008252	0	12.9324	-0.8252	0	0.0037862	0	0	0	0	0	0.177403	144	10395	10393	10396	0.30759	Untreated	On support	0.435211	6.88277
2012	430	0	7.38856	3.4811	14.8428	16	3.64852	0	N78	0.255149	20.0558	0.242508	1.7e-05	9	0	1	0	0.30021	0.333333	-0.138206	-0.017676	0	13.6797	-1.7676	0	-0.0013821	0	0	0	0	0	0.926742	36	8834	8835	8836	0.137682	Untreated	On support	0.116881	6.60107
2017	600231	0	9.46578	4.44869	0	17	1.2792	0	C31	0.567635	23.416	0.088209	0.000148	7	0	1	0	0.345699	0.428571	-0.091626	0.010609	0	15.0528	1.0609	0.012	-0.0009163	0	1	1	0	0	0.38989	16	9839	9837	9836	0.246377	Untreated	On support	0.32974	7.29332
2017	761	0	0	0	14.3578	19	1.00738	0	C31	0.764294	24.8664	0.043561	0	7	0	1	0	0.728447	0.428571	0.050829	0.00575	0	13.6674	0.575	0.0343	0.0005083	1.94591	1	1	0	0	0.492854	64	9677	9675	9674	0.231008	Untreated	On support	0.317285	7.3363
2013	600721	0	7.20497	2.69134	13.8155	17	1.06894	0	C25	0.695382	22.2136	0.001494	6.4e-05	11	0	1	0	0.487754	0.363636	0.080135	-0.001949	0	13.3269	-0.1949	0	0.0008014	0	0	0	0	0	0.183008	169	8883	8881	8884	0.154669	Untreated	On support	0.167444	6.85648
2016	600209	0	0	2.63531	0	17	6.22166	2	E50	0.183032	20.6283	-0.025967	0	8	0	0	0	0.2	0.375	3.42735	-0.009544	4	13.3613	-0.9544	0	0.0342735	0	0	0	0	1	0.919652	324	5982	5984	5981	0.322296	Treated	On support	2.1934	6.16925
2015	422	0	9.35497	4.50066	12.6479	19	0.972689	1	C26	0.798186	24.4116	0.120981	8e-05	11	0	1	1	0.170767	0.363636	-0.123912	0.000303	1	14.1037	0.0303	0	-0.0012391	0	1	1	0	0	0.269481	144	10116	10114	10113	0.278329	Untreated	On support	0.373805	6.98482
2017	159	0	6.72704	2.98658	13.7544	17	1.14513	2	F51	0.310459	21.8344	-0.009732	0.000159	9	0	0	1	0.29639	0.333333	-0.158039	-0.006453	4	15.0495	-0.6453	0	-0.0015804	0	0	0	0	1	0.220386	784	6550	6549	6552	0.343668	Treated	On support	2.09077	6.4353
2013	615	0	7.1577	2.79082	13.3816	17	1.65425	1	C28	0.495739	20.909	-0.04958	3.1e-05	9	0	0	0	0.163779	0.333333	0.090822	-0.004584	1	13.3847	-0.4584	0.0313	0.0009082	0	0	0	0	0	0.40921	676	10637	10638	10639	0.328919	Untreated	On support	0.488538	6.95531
2017	600731	0	7.66792	3.2444	14.5087	21	1.75604	1	C26	0.525087	21.3561	0.085297	9.7e-05	7	0	1	0	0.229102	0.428571	0.488518	0.00505	1	14.1366	0.505	0.0325	0.0048852	2.94444	0	0	0	0	0.823766	36	9253	9251	9254	0.194735	Untreated	On support	0.278226	7.23742
2013	600993	0	8.07954	3.55967	13.5411	9	3.05569	0	F51	0.227483	21.4301	0.064089	0	9	0	0	0	0.292686	0.333333	0.246903	0.033287	0	14.1912	3.3287	0.019	0.002469	0	0	0	0	0	0.595052	9	10616	10618	10619	0.327115	Untreated	On support	0.484149	6.94409
2011	600764	0	8.25905	4.23992	11.3676	15	1.90918	0	C39	0.492561	21.0112	-0.154092	0	5	0	1	1	0.53473	0.4	0.534817	-0.002498	0	14.0552	-0.2498	0	0.0053482	1.38629	0	0	0	0	0.663078	121	8896	8898	8899	0.156724	Untreated	On support	0.173996	6.88396
2012	426	0	7.23679	3.2153	14.4441	16	2.08496	0	B09	0.487297	21.9249	0.045254	4e-05	9	0	0	0	0.330177	0.333333	-0.132257	0.002061	0	13.487	0.2061	0	-0.0013226	0	0	0	0	0	0.276998	81	10764	10763	10762	0.338908	Untreated	On support	0.51249	7.03519
2017	600743	2	9.45847	4.88219	14.937	21	1.0246	6	K70	0.774641	24.26	0.019909	0	9	0	1	0	0.463997	0.333333	1.43965	0.002797	36	16.182	0.2797	0.0002	0.0143965	0	1	1	1.09861	1	0.0049326	676	3988	3986	3985	0.23769	Treated	On support	3.16094	7.05778
2018	600227	0	7.9684	3.87576	10.7753	18	0.979344	0	C27	0.271201	22.6207	0.078476	0	8	0	0	1	0.264441	0.375	0.247708	0.006497	0	13.5144	0.6497	0.0227	0.0024771	0.693147	1	1	0	0	0.438381	25	11551	11550	11553	0.399386	Untreated	On support	0.668473	7.57356
2012	600719	0	7.14167	3.29037	16.0918	16	1.43075	0	D44	0.512166	21.1048	0.052869	0.000108	9	0	1	1	0.329051	0.333333	6.75219	0.024117	0	13.718	2.4117	0	0.0675219	0	0	0	0	0	0.537533	16	8919	8918	8921	0.159555	Untreated	On support	0.182857	6.91828
2015	600869	21	9.37306	4.40362	17.2536	20	2.1057	5	C38	0.669052	23.3006	0.104958	0.000237	9	0	0	0	0.752535	0.333333	0.076487	0.006855	25	15.2886	0.6855	0.0117	0.0007649	3.49651	1	1	3.09104	1	0.364583	961	5628	5626	5629	0.308869	Treated	On support	2.23962	6.07714
2016	600295	2	0	0	18.1975	15	0.88179	0	C31	0.690336	24.5358	0.094402	0.001299	9	0	0	1	0.406977	0.333333	0.322308	0.003206	0	14.3311	0.3206	0.0046	0.0032231	0	1	1	1.09861	0	0.443879	36	11987	11985	11988	0.444335	Untreated	On support	0.781658	7.78673
2016	410	0	8.55592	3.23817	16.3266	20	1.36646	0	C34	0.966771	23.934	-0.078057	1.8e-06	9	0	1	0	0.301346	0.333333	0.670854	-0.005322	0	13.9297	-0.5322	0	0.0067085	2.19722	1	1	0	0	0.45712	49	9890	9891	9892	0.253176	Untreated	On support	0.337463	7.24361
2018	601020	1	7.58177	3.48671	13.001	2	1.25096	5	B09	0.322345	22.0831	0.099589	0.004048	7	0	0	0	0.454221	0.428571	-0.040088	0.012379	25	15.3729	1.2379	0.0101	-0.0004009	0	0	0	0.693147	1	0.378097	196	6511	6513	6514	0.342004	Treated	On support	2.10162	6.41207
2017	600806	0	0	2.48798	14.0704	0	0	0	C34	1.01804	21.249	-0.000485	0	11	0	1	0	0.252983	0.363636	0.456572	-0.029945	0	13.6256	-2.9945	0.0601	0.0045657	0	0	0	0	0	0.666757	25	8899	8900	8901	0.157135	Untreated	On support	0.175319	6.88954
2012	600721	0	7.14768	2.63719	0	16	1.15891	0	C25	0.750062	22.209	0.077409	6.4e-05	11	0	1	0	0.487754	0.363636	0.46663	-0.000605	0	13.7983	-0.0605	0	0.0046663	0	0	0	0	0	0.752081	169	8881	8879	8882	0.154265	Untreated	On support	0.166149	6.85082
2019	600418	1	10.0689	4.28208	19.3992	18	0.90423	2	C36	0.687504	24.5041	0.005162	8e-05	12	0	1	0	0.252294	0.416667	-0.008618	0.001553	4	14.785	0.1553	0.0339	-8.62e-05	0	1	1	0.693147	1	0.856114	169	4473	4474	4475	0.257319	Treated	On support	2.68562	6.7327
2018	715	2	8.25237	3.74103	11.2898	21	1.12616	5	F52	0.379362	21.498	0.048798	5.4e-06	9	0	1	1	0.338552	0.333333	0.027086	0.007783	25	14.6924	0.7783	0	0.0002709	0	0	0	1.09861	1	0.500451	196	1115	1113	1116	0.169933	Treated	On support	4.80171	6.91295
2016	415	1	9.40472	4.60182	16.4856	20	1.01507	3	L71	0.825802	26.1015	0.06437	2.6e-05	9	0	0	1	0.345562	0.333333	0.215511	0.002426	9	15.3378	0.2426	0	0.0021551	0	1	1	0.693147	1	0.950024	64	8774	8776	8777	0.536544	Treated	On support	0.707167	6.56209
2010	600260	0	8.12411	4.29865	0	10	1.65813	0	C29	0.541482	21.9323	0.000425	0.001401	12	0	0	0	0.223218	0.333333	0.415403	0.007834	0	13.981	0.7834	0	0.004154	0	0	0	0	0	0.0545582	1156	10635	10637	10634	0.32869	Untreated	On support	0.48799	6.95396
2015	600644	3	0	2.63593	15.895	22	1.95214	1	D44	0.540473	21.6067	0.061637	5.1e-06	11	0	0	0	0.192437	0.363636	0.099343	0.00632	1	14.1905	0.632	0	0.0009934	0	0	0	1.38629	0	0.912851	25	10663	10665	10666	0.331428	Untreated	On support	0.494615	6.97189
2011	600093	0	6.82497	3.12587	0	14	2.75512	0	C36	0.432567	20.2394	0.083771	0.000246	8	0	0	0	0.302156	0.375	-0.020717	0.014165	0	12.8664	1.4165	0	-0.0002072	0	0	0	0	0	0.138748	256	10157	10155	10154	0.28268	Untreated	On support	0.381119	6.93762
2016	600345	0	7.55361	3.39822	0	16	2.86555	0	C39	0.146613	21.2268	0.005909	0	9	0	1	0	0.286274	0.333333	0.112925	0.005889	0	14.604	0.5889	0.0468	0.0011293	0	0	0	0	0	0.423391	49	8996	8997	8998	0.170702	Untreated	On support	0.216318	7.04295
2016	600992	1	7.87093	3.29098	0	12	2.28623	1	C33	0.376061	21.502	0.051463	0	9	0	1	0	0.234566	0.333333	0.18377	0.001928	1	13.6204	0.1928	0.0666	0.0018377	0	0	0	0.693147	0	0.816241	121	9138	9140	9137	0.18475	Untreated	On support	0.256317	7.17988
2012	600141	0	9.1341	4.60858	15.556	13	1.19786	1	C26	0.670314	23.348	0.029744	0.000572	13	0	1	0	0.244132	0.384615	-0.184638	0.006686	1	14.7207	0.6686	0.0061	-0.0018464	0	1	1	0	0	0.357973	361	9407	9409	9410	0.208672	Untreated	On support	0.297903	7.29172
2010	516	12	8.36642	4.37254	0	17	1.82968	3	F52	0.605198	21.719	0.105635	0	9	0	0	0	0.208625	0.333333	0.345057	0.009628	9	14.152	0.9628	0	0.0034506	0	0	0	2.56495	1	0.454346	225	6838	6840	6837	0.354996	Treated	On support	2.01294	6.59566
2018	886	0	7.16073	3.09988	0	20	1.27653	0	K70	0.153518	21.9126	0.068399	0	8	0	1	0	0.252634	0.375	-0.211975	0.010476	0	14.7683	1.0476	0	-0.0021198	0	0	0	0	0	0.975993	25	9348	9346	9349	0.203826	Untreated	On support	0.292175	7.27487
2018	600497	2	9.34605	3.99725	7.6014	14	1.10921	0	B09	0.473542	24.1842	0.084515	7e-05	12	0	1	0	0.381857	0.416667	-0.3638	0.012562	0	14.7468	1.2562	0.0046	-0.003638	2.83321	1	1	1.09861	0	0.611104	36	9590	9591	9588	0.224256	Untreated	On support	0.31166	7.33656
2014	603011	0	0	2.96613	14.221	0	1.81203	0	C34	0.399843	20.6745	0.047602	0.427577	9	0	0	1	0.410306	0.333333	0	0.030053	0	13.7508	3.0053	0.0311	0	2.48491	0	0	0	0	0.728707	36	10032	10031	10030	0.270012	Untreated	On support	0.360236	7.07293
2017	603566	0	6.98863	2.83018	16.9392	2	2.55768	0	C27	0.13089	21.3139	0.078035	0.554685	9	0	0	0	0.332426	0.333333	0.211099	0.018972	0	15.3364	1.8972	0.1155	0.002111	2.56495	0	0	0	0	0.815595	169	10471	10473	10470	0.31446	Untreated	On support	0.452169	6.89345
2013	762	0	7.25467	3.13544	13.6526	16	2.10114	1	B08	0.187615	21.6753	-0.041116	2.3e-05	9	0	1	0	0.176926	0.444444	0.567421	0.001721	1	13.9105	0.1721	0.0156	0.0056742	0	0	0	0	0	0.674057	16	9302	9304	9305	0.199292	Untreated	On support	0.285549	7.25683
2018	600794	2	7.76253	3.83115	6.90875	21	1.32931	0	G59	0.331807	21.8641	-0.004666	0.0011	7	0	1	1	0.347492	0.428571	0.670518	0.009606	0	14.2855	0.9606	0	0.0067052	0	0	0	1.09861	0	0.820284	169	9247	9246	9249	0.194091	Untreated	On support	0.277092	7.23485
2018	613	0	0	0	0	21	26.9264	2	H61	0.118013	18.2951	0.076917	0	5	0	0	1	0.175463	0.4	0.300351	0.022181	4	13.9262	2.2181	0	0.0030035	0	0	0	0	1	0.116185	121	4582	4580	4579	0.262046	Treated	On support	2.6053	6.63428
2011	912	0	8.26609	3.40406	0	12	1.00789	0	C26	0.639951	22.9418	0.077705	0	5	0	1	0	0.593333	0.4	0.037263	-0.005956	0	13.3723	-0.5956	0	0.0003726	0	1	1	0	0	0.428974	16	9361	9363	9360	0.204937	Untreated	On support	0.293598	7.27902
2012	630	0	10.786	5.48699	18.3296	16	1.37079	2	C32	0.697281	24.4095	-0.01797	2.7e-05	14	0	1	0	0.518284	0.357143	0.291611	0.007317	4	14.357	0.7317	0.0171	0.0029161	0	1	1	0	1	0.181931	81	2128	2127	2126	0.19267	Treated	On support	4.57359	7.11233
2019	603801	2	8.29316	3.43418	13.868	2	1.54225	3	C21	0.376754	21.8532	0.111256	0.522097	9	0	0	0	0.208034	0.333333	0.241153	0.012506	9	14.647	1.2506	0.0454	0.0024115	0	0	0	1.09861	1	0.286547	16	7063	7061	7060	0.363444	Treated	On support	1.94354	6.70638
2011	848	0	8.44165	4.30016	14.4033	14	3.92409	0	C15	0.481621	21.1271	0.221975	0.000503	9	0	0	0	0.425523	0.333333	0.254806	0.078517	0	14.9685	7.8517	0	0.0025481	0	0	0	0	0	0.533959	25	10177	10178	10175	0.284835	Untreated	On support	0.384793	6.91854
2017	783	6	0	0	17.3964	0	0	1	J67	0.763438	25.452	-0.155877	1.8e-05	12	0	0	0	0.128398	0.333333	-0.116438	0.004042	1	16.269	0.4042	0	-0.0011644	0	1	1	1.94591	0	0.89591	324	12291	12289	12288	0.519683	Untreated	On support	0.976058	7.65601
2016	600749	0	5.57999	1.86782	13.6008	20	3.96428	3	N78	0.593937	21.0046	-0.018389	4.9e-05	10	0	0	1	0.207369	0.4	-0.818682	-0.016996	9	13.3535	-1.6996	0	-0.0081868	0	0	0	0	1	0.241059	289	5708	5710	5711	0.311895	Treated	On support	2.2294	6.08999
2010	600228	0	7.58548	3.69293	0	11	3.37359	1	C26	0.7912	20.6645	0.228804	0	10	0	1	0	0.404525	0.4	0.066649	-0.010545	1	12.0668	-1.0545	0	0.0006665	0	0	0	0	0	0.803437	121	8830	8829	8828	0.131695	Untreated	On support	0.0996195	6.49104
2013	600167	0	7.04206	3.38658	13.9674	14	1.47055	0	D44	0.679011	21.7206	0.201561	0	7	0	0	1	0.469668	0.428571	7.80176	0.04008	0	12.9794	4.008	0	0.0780176	0	0	0	0	0	0.878351	144	10532	10534	10535	0.31937	Untreated	On support	0.464137	6.90702
2012	600381	0	6.89436	3.16032	13.8155	11	2.64267	0	B06	1.06309	21.8668	-0.223453	0	9	0	0	0	0.27445	0.333333	-0.217688	0.003213	0	12.2061	0.3213	0	-0.0021769	0	0	0	0	0	0.316983	121	10815	10816	10817	0.343229	Untreated	On support	0.523183	7.07469
2012	422	0	9.52141	4.69766	15.4564	16	1.06167	0	C26	0.734845	24.1127	0.136359	0.000553	11	0	1	0	0.168526	0.363636	0.223647	0.012109	0	14.2818	1.2109	0	0.0022365	0	1	1	0	0	0.238531	144	10014	10016	10013	0.267291	Untreated	On support	0.356359	7.10357
2017	887	0	9.05261	3.34714	15.57	19	1.94323	7	C29	0.494019	23.4543	0.074902	0.00345	7	0	0	0	0.456182	0.428571	0.596056	0.022753	49	14.8088	2.2753	0.0387	0.0059606	4.17439	1	1	0	1	0.934695	784	7940	7942	7943	0.404653	Treated	On support	1.5597	7.14762
2018	603050	61	7.84647	3.48715	13.9288	1	1.27694	4	C38	0.458964	21.3868	0.024325	0.351765	7	0	0	0	0.119842	0.428571	0.596855	0.002747	16	14.2111	0.2747	0.0597	0.0059685	0.693147	0	0	4.12713	1	0.698803	64	7515	7516	7513	0.382821	Treated	On support	1.77172	6.96056
2018	600091	0	0	1.78675	11.6953	21	1.6427	0	C26	0.242897	20.8951	-0.055887	1.4e-05	9	0	0	1	0.346047	0.333333	1.42875	-0.003188	0	12.5354	-0.3188	0	0.0142875	0	0	0	0	0	0.0196299	144	10244	10242	10245	0.292812	Untreated	On support	0.400358	6.88319
2018	600559	0	8.36497	3.36592	11.8494	16	1.92038	1	C15	0.49697	22.4241	0.081873	0	9	0	1	0	0.265638	0.333333	0.185213	0.022742	1	12.7657	2.2742	0.0022	0.0018521	0	1	1	0	0	0.606797	9	9407	9406	9409	0.208626	Untreated	On support	0.297856	7.29157
2011	639	0	8.24395	4.00367	0	15	1.87808	0	C13	0.347867	21.0666	-0.060042	0	9	0	0	0	0.419627	0.333333	-0.291357	0.022169	0	13.9595	2.2169	0	-0.0029136	0	0	0	0	0	0.992679	100	10174	10175	10172	0.28449	Untreated	On support	0.384189	6.92121
2016	600545	0	8.70843	4.28941	16.4588	13	1.61839	2	E48	0.801388	23.0317	-0.039143	8e-06	8	0	1	1	0.265577	0.375	-0.038873	-0.005643	4	14.0351	-0.5643	0	-0.0003887	0	1	1	0	1	0.697364	100	3930	3928	3927	0.235972	Treated	On support	3.21087	7.07483
2010	815	0	7.47419	3.37892	0	12	1.27515	0	C22	0.779438	22.0751	0.067781	3.3e-05	9	0	1	0	0.269124	0.333333	0.123027	0.002646	0	13.2606	0.2646	0	0.0012303	0	0	0	0	0	0.826888	49	9254	9255	9252	0.194898	Untreated	On support	0.278505	7.23809
2010	600256	0	8.72621	4.65377	16.0876	10	3.1462	1	K70	0.601414	23.2635	0.040952	0	11	0	0	0	0.419305	0.363636	-0.185896	0.015074	1	14.3175	1.5074	0	-0.001859	0	1	1	0	0	0.757058	225	10999	10997	10996	0.357006	Untreated	On support	0.556388	7.20119
2015	600771	0	7.2392	3.15111	0	0	0	1	C27	0.308791	20.7876	-0.056269	0.00158	11	0	0	0	0.194552	0.363636	1.09926	-0.002087	1	14.3343	-0.2087	0.0066	0.0109926	0	0	0	0	0	0.455817	81	10286	10284	10283	0.297258	Untreated	On support	0.410316	6.87291
2019	600566	6	8.77228	3.63003	14.5434	18	2.56964	1	C27	0.295478	22.8825	0.247867	0.057476	7	0	0	0	0.511408	0.428571	0.050665	0.059372	1	15.7859	5.9372	0.0333	0.0005066	1.60944	1	1	1.94591	0	0.0790998	81	11130	11128	11127	0.36661	Untreated	On support	0.581904	7.30217
2019	601012	1	9.71556	4.08762	19.1331	7	2.10089	1	C30	0.522885	24.8059	0.137567	0.162483	9	0	0	0	0.144352	0.333333	0.189009	0.015531	1	15.5925	1.5531	0.051	0.0018901	0	1	1	0.693147	0	0.912713	324	12293	12292	12295	0.522857	Untreated	On support	1.00381	7.68038
2012	600506	0	5.89819	3.05319	11.8188	11	4.02452	0	A01	0.140445	19.6172	-0.136385	0	7	0	1	0	0.252228	0.428571	-0.085376	0.009215	0	12.5624	0.9215	0	-0.0008538	0	0	0	0	0	0.317145	36	8851	8850	8853	0.144673	Untreated	On support	0.1372	6.71196
2017	995	0	5.96328	2.27563	0	0	0	0	C15	1.56578	19.3458	-0.102917	1.9e-05	9	0	0	0	0.195989	0.333333	1.75583	-0.03605	0	13.2879	-3.605	0	0.0175583	0	0	0	0	0	0.836488	49	9861	9860	9859	0.249194	Untreated	On support	0.332598	7.2762
2010	600396	0	7.50774	3.57112	15.5224	9	1.08583	0	D44	0.844271	23.285	0.029103	0.000225	9	0	1	0	0.169138	0.444444	1.60545	0.004565	0	13.9627	0.4565	0	0.0160545	0	1	1	0	0	0.311378	16	9887	9886	9889	0.252621	Untreated	On support	0.33675	7.24841
2015	600419	0	7.13071	3.19422	11.7559	14	3.12788	0	C14	0.357156	20.7961	0.093585	0	9	0	1	0	0.36832	0.333333	0.000675	0.01223	0	13.5788	1.223	0	6.75e-06	0	0	0	0	0	0.37756	81	8858	8857	8856	0.147397	Untreated	On support	0.1451	6.75127
2015	600764	4	7.06701	3.03792	11.3676	19	5.82003	1	I65	0.507943	20.9254	0.072562	0	5	0	1	0	0.53473	0.4	1.08422	0.010192	1	14.4101	1.0192	0.138	0.0108422	0	0	0	1.60944	0	0.985364	121	8882	8880	8883	0.154497	Untreated	On support	0.166891	6.85408
2012	611	0	6.58067	4.1281	0	16	2.14039	0	C17	0.185848	20.3914	-0.219751	0	9	0	0	0	0.155365	0.333333	0.252816	-0.001519	0	12.2061	-0.1519	0	0.0025282	0	0	0	0	0	0.44648	25	10427	10429	10430	0.310675	Untreated	On support	0.442862	6.88745
2011	600539	0	0	3.1142	0	10	1.38136	0	C30	0.19596	20.4345	-0.052792	0	9	0	1	0	0.279424	0.333333	-0.087905	0.000793	0	12.5062	0.0793	0	-0.000879	0	0	0	0	0	0.543621	289	8866	8864	8867	0.149777	Untreated	On support	0.152077	6.78563
2014	600691	0	9.39186	4.14418	17.8409	21	1.03166	4	C26	0.820576	24.2703	0.023497	0	9	0	1	0	0.384879	0.333333	-0.216008	-0.008557	16	13.9715	-0.8557	0.0038	-0.0021601	0	1	1	0	1	0.809716	64	4334	4335	4332	0.251853	Treated	On support	2.79584	6.84421
2012	600543	0	6.73232	3.03846	12.8992	8	2.59948	0	C15	0.112745	20.9769	0.067248	0	9	0	1	0	0.133063	0.333333	0.07279	0.01478	0	13.1993	1.478	0	0.0007279	0	0	0	0	0	0.258713	16	9142	9143	9140	0.185139	Untreated	On support	0.257309	7.1835
2015	795	0	7.59134	3.25046	9.47278	18	3.15335	1	C30	0.382267	21.3792	-0.101438	0.003899	9	0	0	0	0.422924	0.333333	-0.335711	-0.016578	1	13.7429	-1.6578	0.0449	-0.0033571	3.3673	0	0	0	0	0.946118	225	10279	10281	10278	0.296623	Untreated	On support	0.408839	6.87378
2010	600466	0	6.76913	3.04963	0	9	3.05984	0	C27	0.107253	20.1793	0.057204	0	9	0	0	0	0.299028	0.333333	0.094956	0.004644	0	13.4577	0.4644	0	0.0009496	0	0	0	0	0	0.224975	784	10067	10069	10066	0.273865	Untreated	On support	0.365904	7.03201
2012	153	0	7.91584	3.43122	12.0113	12	1.55739	0	C27	0.465688	21.0952	0.031472	0	9	0	0	0	0.147509	0.333333	-0.196956	0.001817	0	13.6205	0.1817	0.0134	-0.0019696	3.2581	0	0	0	0	0.69379	36	10785	10784	10787	0.341053	Untreated	On support	0.517809	7.0551
2016	157	3	9.39508	3.78977	18.4339	16	0.972495	3	C35	0.576009	25.2135	0.024327	0.002032	7	0	0	1	0.180789	0.571429	0.160939	-0.006926	9	15.7756	-0.6926	0.0449	0.0016094	0	1	1	1.38629	1	0.478345	169	8788	8790	8787	0.556217	Treated	On support	0.574342	6.35543
2016	601212	0	0	0	18.2462	0	0	0	C32	0.683953	24.517	0.009252	0	14	0	0	0	0.322675	0.357143	0	0.010976	0	14.4234	1.0976	0.0103	0	0	1	1	0	0	0.240401	16	11590	11591	11592	0.402688	Untreated	On support	0.677043	7.59553
2018	600505	0	7.12439	2.72835	12.3226	16	1.11576	0	D44	0.564374	21.8334	0.087487	0.000128	13	0	1	0	0.201469	0.384615	-0.046665	0.002128	0	14.3987	0.2128	0	-0.0004667	0	0	0	0	0	0.522855	16	8985	8984	8983	0.168913	Untreated	On support	0.210875	7.02164
2017	603658	2	7.68962	3.08948	14.5087	1	4.07103	2	C27	0.227606	21.5059	0.220239	0.614959	9	0	0	0	0.67491	0.333333	0.042146	0.035009	4	14.456	3.5009	0.1054	0.0004215	0	0	0	1.09861	1	0.31268	81	4402	4400	4403	0.254511	Treated	On support	2.73932	6.79191
2014	929	0	7.36905	3.09711	11.9184	15	1.53962	1	C15	0.277911	21.147	0.080793	0.000958	9	0	0	0	0.212888	0.333333	-0.462695	0.008465	1	13.363	0.8465	0.0033	-0.004627	0	0	0	0	0	0.704506	49	10660	10662	10659	0.330978	Untreated	On support	0.493543	6.96867
2018	856	0	8.2319	3.6808	16.7704	20	2.36695	3	C35	0.789144	21.4517	0.04389	0	7	0	1	0	0.3	0.428571	0.827998	0.000611	9	14.1935	0.0611	0.0112	0.00828	0	0	0	0	1	0.0521388	100	1799	1800	1801	0.185568	Treated	On support	4.72544	7.06549
2019	600883	0	6.49363	2.60441	12.2563	24	2.64071	0	C30	0.051038	20.3616	-0.010224	0	7	0	0	0	0.171546	0.428571	0.6601	0.002234	0	14.1044	0.2234	0	0.006601	0	0	0	0	0	0.510035	16	10625	10624	10627	0.327862	Untreated	On support	0.486003	6.94874
2016	600971	0	8.1377	2.76092	17.5088	12	1.03527	1	B06	0.572415	23.3294	0.143079	0	11	0	1	0	0.549614	0.363636	0.521115	0.000678	1	14.0678	0.0678	0.0105	0.0052112	0	1	1	0	0	0.321853	9	9067	9068	9065	0.178288	Untreated	On support	0.238815	7.11521
2019	600971	0	8.35331	2.72944	15.0254	15	0.893421	0	B06	0.428133	23.4591	0.145848	0	11	0	0	0	0.549614	0.363636	-0.073475	0.015533	0	14.3462	1.5533	0.0429	-0.0007348	0	1	1	0	0	0.175223	9	10763	10762	10765	0.338869	Untreated	On support	0.512397	7.03483
2016	600719	1	7.11134	3.01695	17.5168	20	2.541	2	D44	0.562745	21.233	0.02349	4.2e-05	9	0	1	1	0.329051	0.333333	5.36672	0.057566	4	13.6682	5.7566	0	0.0536672	0	0	0	0.693147	1	0.736892	16	809	810	807	0.162818	Treated	On support	4.73049	6.83332
2012	601168	0	9.72744	4.89452	16.3847	5	1.25884	1	B09	0.544343	23.987	0.05493	8.8e-07	9	0	1	1	0.282123	0.444444	-0.576912	0.000264	1	14.8716	0.0264	0.001	-0.0057691	0	1	1	0	0	0.749318	49	9969	9967	9966	0.26115	Untreated	On support	0.348121	7.1676
2019	831	0	8.41295	4.31972	0	21	4.76248	1	C32	0.166039	21.7406	-0.037289	0	6	0	0	0	0.239812	0.5	0.249142	0.005649	1	14.0309	0.5649	0.0069	0.0024914	0	0	0	0	0	0.388731	25	11393	11392	11391	0.386335	Untreated	On support	0.631923	7.48293
2014	600295	0	0	0	19.0084	13	0.881117	0	C31	0.699119	24.5068	0.112272	3.7e-05	9	0	0	1	0.406977	0.333333	0.015226	0.005351	0	14.3319	0.5351	0.0008	0.0001523	0	1	1	0	0	0.0251228	36	11975	11973	11972	0.442805	Untreated	On support	0.777965	7.78289
2018	600528	1	9.42476	3.90045	12.1007	17	1.17767	1	C35	0.526427	24.2463	0.024562	9.7e-05	7	0	1	0	0.315824	0.428571	0.532576	0.010155	1	14.9869	1.0155	0.0471	0.0053258	5.96358	1	1	0.693147	0	0.572826	36	10177	10176	10175	0.284974	Untreated	On support	0.385038	6.91753
2014	603399	0	8.70422	5.14201	12.557	2	1.38582	0	C32	0.540032	21.6172	0.032632	0.388817	7	0	0	1	0.301429	0.428571	0.3584	0.002892	0	12.9456	0.2892	0.0009	0.003584	0	0	0	0	0	0.819766	81	10937	10938	10935	0.35215	Untreated	On support	0.544536	7.15337
2019	600068	0	10.7076	4.54286	14.1802	22	0.848712	2	E48	0.717519	26.1806	0.025891	0.000255	7	0	1	1	0.423353	0.571429	0.595009	0.005011	4	14.7933	0.5011	0.0265	0.0059501	3.93183	1	1	0	1	0.540001	100	6553	6555	6552	0.343775	Treated	On support	2.09006	6.43685
2014	600328	1	7.91824	3.3604	13.9108	14	1.26667	2	C26	0.79558	22.6435	0.039255	0	9	0	1	0	0.437763	0.333333	-0.01455	-1.8e-05	4	14.0149	-0.0018	0.0021	-0.0001455	0	1	1	0.693147	1	0.526206	36	1885	1887	1884	0.18737	Treated	On support	4.69237	7.07875
2012	778	0	10.4404	5.09871	0	15	0.971609	3	C33	0.651748	24.4172	0.059097	0.000699	9	0	1	0	0.5001	0.333333	-0.032566	0.011773	9	14.5856	1.1773	0.0191	-0.0003257	0	1	1	0	1	0.942732	225	3995	3993	3992	0.238015	Treated	On support	3.15163	7.05437
2018	600107	1	6.88756	2.42847	0	21	2.0804	1	C18	0.54862	21.0104	0.035318	5.6e-06	9	0	0	0	0.203858	0.333333	0.291978	-0.005621	1	13.6283	-0.5621	0	0.0029198	0	0	0	0.693147	0	0.0063185	16	10587	10585	10584	0.32447	Untreated	On support	0.477521	6.92886
2018	622	0	6.90976	3.49711	0	22	9.74121	1	C35	0.402865	19.6502	-0.397582	0	9	0	0	0	0.179896	0.333333	9.36956	-0.00903	1	13.852	-0.903	0.0021	0.0936956	0	0	0	0	0	0.80462	36	10065	10067	10064	0.273481	Untreated	On support	0.36527	7.0357
2017	555	0	9.11279	3.62924	16.8355	23	1.54816	0	I65	0.537705	23.0954	0.032057	0.016515	9	0	0	0	0.404326	0.444444	0.541113	0.001105	0	15.6323	0.1105	0.0594	0.0054111	0	1	1	0	0	0.286773	484	11246	11244	11247	0.375208	Untreated	On support	0.605663	7.38652
2016	906	1	10.9035	6.38645	14.9045	17	1.44823	0	F51	0.741833	22.7089	0.039445	0	9	0	1	0	0.388101	0.333333	0.311828	0.004394	0	15.1933	0.4394	0.0002	0.0031183	0	1	1	0.693147	0	0.780296	361	9280	9279	9278	0.197204	Untreated	On support	0.282252	7.24749
2014	627	0	7.41697	3.46001	11.9316	0	0	0	C26	0.293458	21.4692	-0.057514	0	9	0	0	1	0.237841	0.333333	0.235906	0.081771	0	13.7134	8.1771	0	0.0023591	0	0	0	0	0	0.63492	121	10775	10774	10773	0.339885	Untreated	On support	0.514895	7.04437
2017	600963	0	8.67057	4.04212	17.2541	13	1.05472	0	C22	0.491252	23.4603	0.071447	0.064585	9	0	1	0	0.278706	0.333333	0.349309	0.001031	0	14.1964	0.1031	0.0286	0.0034931	1.94591	1	1	0	0	0.321821	9	9807	9808	9805	0.242938	Untreated	On support	0.326459	7.31173
2015	603333	0	7.14982	3.31454	0	3	3.00325	0	C38	0.157905	21.2875	0.058543	0.015065	9	0	0	0	0.625956	0.333333	0.11199	-0.001984	0	14.2417	-0.1984	0.0323	0.0011199	3.29584	0	0	0	0	0.886771	25	9909	9908	9911	0.255589	Untreated	On support	0.340548	7.22091
2016	600984	0	7.40461	2.97905	9.95232	12	1.35093	0	C35	0.422573	22.4337	-0.008063	0.146525	9	0	1	0	0.212501	0.333333	0.242969	-0.004487	0	13.6497	-0.4487	0.0385	0.0024297	0	1	1	0	0	0.875404	81	9524	9526	9527	0.218035	Untreated	On support	0.305915	7.32379
2011	752	0	7.10256	3.56519	16.6319	14	3.19987	4	C15	0.139485	20.8338	0.239058	3.8e-05	8	0	0	0	0.128912	0.375	-0.023369	0.012554	16	12.0436	1.2554	0	-0.0002337	0	0	0	0	1	0.291462	121	6637	6635	6638	0.347028	Treated	On support	2.06842	6.48423
2014	600873	0	8.84081	3.96022	0	19	1.67339	0	C14	0.593139	23.7486	0.019735	0.32581	9	0	0	0	0.274788	0.333333	-0.028894	0.003813	0	14.771	0.3813	0	-0.0002889	0	1	1	0	0	0.0168759	121	11936	11934	11933	0.437624	Untreated	On support	0.767309	7.7702
2016	600769	0	0	2.83425	0	20	45.1399	0	E48	0.530912	18.3929	-0.005708	9.4e-05	7	0	1	1	0.200789	0.428571	1.29039	0.016353	0	13.3439	1.6353	0	0.0129039	0	0	0	0	0	0.0988427	9	8823	8825	8826	0.121342	Untreated	On support	0.0724394	6.27145
2017	601369	1	8.43216	3.49357	15.1842	7	1.38371	1	C38	0.601298	23.4907	0.007284	0.010688	8	0	1	0	0.586447	0.375	0.061111	0.003908	1	14.8304	0.3908	0.0547	0.0006111	1.09861	1	1	0.693147	0	0.493685	49	9317	9318	9315	0.200359	Untreated	On support	0.287218	7.26132
2015	778	0	10.1955	4.78196	16.6837	18	1.10489	3	C33	0.640095	24.6526	0.041141	0.000444	9	0	1	0	0.453751	0.333333	0.153092	0.000268	9	14.5994	0.0268	0.0168	0.0015309	5.20401	1	1	0	1	0.921041	225	4422	4423	4420	0.255244	Treated	On support	2.72464	6.77668
2010	920	0	7.8102	3.37763	16.2891	11	3.15023	0	C37	0.336133	21.1001	0.144332	0	5	0	1	0	0.426398	0.4	-0.213517	0.020591	0	13.3375	2.0591	0	-0.0021352	0	0	0	0	0	0.362313	16	9030	9031	9028	0.174549	Untreated	On support	0.227792	7.08088
2013	995	0	5.97158	2.76791	11.5129	13	3.61525	0	C15	0.665064	19.9649	-0.022406	1.9e-05	11	0	0	0	0.195989	0.363636	1.10184	0.003576	0	12.2259	0.3576	0	0.0110183	0	0	0	0	0	0.817392	49	9966	9965	9964	0.260921	Untreated	On support	0.347798	7.16989
2015	600718	5	8.69915	2.89236	18.6566	19	3.62548	0	I65	0.472275	23.2175	0.023732	0.010689	9	0	1	0	0.154676	0.333333	0.729403	0.000151	0	16.1932	0.0151	0.0993	0.007294	0	1	1	1.79176	0	0.84362	49	9913	9915	9916	0.25645	Untreated	On support	0.341675	7.21317
2010	883	0	8.84211	3.98527	14.7026	12	1.04574	1	C36	0.672521	24.0689	0.081966	0	9	0	1	0	0.429595	0.333333	6.55934	0.003338	1	13.8444	0.3338	0	0.0655934	0	1	1	0	0	0.972899	49	9755	9757	9758	0.237459	Untreated	On support	0.32218	7.32639
2019	603308	0	7.52644	2.76438	17.0932	5	1.37578	0	C35	0.439473	22.7313	0.058655	0.165053	9	0	0	1	0.272013	0.333333	-0.067834	0.004488	0	14.1664	0.4488	0.1732	-0.0006783	0	1	1	0	0	0.753152	64	11443	11444	11441	0.389964	Untreated	On support	0.641661	7.51076
2019	571	6	0	2.82352	16.48	25	1.28047	1	S90	0.639424	21.9624	0.084648	0.001931	9	0	0	0	0.10992	0.333333	-0.09509	-0.006168	1	14.8358	-0.6168	0	-0.0009509	0	0	0	1.94591	0	0.305728	529	11416	11417	11414	0.388357	Untreated	On support	0.637034	7.49849
2014	702	4	8.2375	4.0717	14.0779	17	3.9481	1	C13	0.307983	20.3825	0.007947	9.7e-06	7	0	1	0	0.255266	0.428571	-0.29606	0.004496	1	13.3347	0.4496	0.0194	-0.0029606	0	0	0	1.60944	0	0.923394	81	8940	8941	8942	0.163539	Untreated	On support	0.194708	6.96106
2011	600090	0	7.56533	3.18468	13.2979	14	2.70439	0	C15	0.475795	20.9085	0.091729	0	9	0	0	0	0.299987	0.333333	-0.601435	0.007441	0	13.8371	0.7441	0	-0.0060143	0	0	0	0	0	0.532681	49	10312	10311	10314	0.300774	Untreated	On support	0.418768	6.8712
2017	600753	0	7.73119	4.54276	13.1224	21	17.8261	2	F51	0.263567	19.2063	-0.003561	0	9	0	0	0	0.32	0.333333	-0.266078	-0.004576	4	14.0588	-0.4576	0	-0.0026608	0	0	0	0	1	0.923956	256	3808	3810	3807	0.232486	Treated	On support	3.31707	7.10484
2015	613	0	0	0	0	18	48.2704	2	H61	0.266477	18.4684	-0.016642	0	6	0	0	1	0.168059	0.5	0.628468	-0.000991	4	13.7361	-0.0991	0	0.0062847	0	0	0	0	1	0.652171	121	4527	4529	4530	0.259769	Treated	On support	2.64261	6.68148
2011	426	0	6.65322	2.82875	16.835	15	1.67742	0	B09	0.486809	21.8678	0.032041	4e-05	9	0	0	0	0.330177	0.333333	37.3169	-0.003995	0	10.308	-0.3995	0	0.373169	0	0	0	0	0	0.719933	81	10737	10735	10734	0.336309	Untreated	On support	0.506258	7.01142
2013	600725	0	8.90004	4.19753	15.2338	17	1.03787	1	C25	0.867631	23.3314	0.057648	3.4e-06	9	0	1	0	0.417871	0.333333	-0.104361	-0.009058	1	13.5258	-0.9058	0	-0.0010436	0	1	1	0	0	0.662639	16	9446	9447	9444	0.212147	Untreated	On support	0.301119	7.30394
2019	600025	0	9.19593	4.2475	0	2	1.05689	1	D44	0.661096	25.844	0.096524	0	15	0	0	0	0.504	0.333333	-0.21678	0.005056	1	15.0517	0.5056	0.0016	-0.0021678	0	1	1	0	0	0.767272	16	11713	11711	11710	0.413679	Untreated	On support	0.707424	7.66562
2011	751	0	8.91068	4.22346	15.3664	14	1.58921	3	C32	0.97959	22.7189	0.032383	2.4e-05	8	0	1	0	0.337697	0.5	-0.237754	-0.005192	9	12.277	-0.5192	0	-0.0023775	0	1	1	0	1	0.850982	36	2949	2951	2948	0.210871	Treated	On support	4.03703	7.1717
2019	600020	0	8.36954	3.50561	13.8264	16	0.952611	1	G54	0.750033	24.6113	0.066294	0	11	0	0	0	0.450888	0.363636	-0.050653	0.009159	1	13.9434	0.9159	0	-0.0005065	0	1	1	0	0	0.6083	9	11700	11699	11698	0.412595	Untreated	On support	0.704306	7.65871
2013	820	0	6.38789	2.68165	0	15	3.74197	0	C22	0.678808	20.3419	-0.07482	7.9e-06	11	0	0	0	0.107014	0.363636	-0.476228	0.000282	0	13.2446	0.0282	0	-0.0047623	0	0	0	0	0	0.32706	361	10247	10248	10249	0.293241	Untreated	On support	0.401253	6.8819
2019	935	0	7.8735	3.71433	17.4268	20	2.72614	0	C30	0.132121	22.3029	0.185167	0	8	0	0	0	0.265176	0.375	0.015096	0.039104	0	15.5898	3.9104	0.003	0.000151	0	1	0	0	0	0.620695	81	11386	11387	11384	0.385348	Untreated	On support	0.62954	7.47537
2011	600345	0	7.80726	3.37333	0	11	1.3304	1	C39	0.31582	21.4195	-0.086864	0	9	0	1	0	0.286939	0.333333	0.507361	0.015251	1	14.2343	1.5251	0	0.0050736	0	0	0	0	0	0.537796	49	9033	9035	9036	0.175153	Untreated	On support	0.229602	7.08619
2014	159	0	8.00033	4.21719	11.628	14	1.91298	0	F51	0.264477	21.8112	0.050917	0	9	0	0	0	0.304693	0.333333	-0.60728	0.004545	0	15.3554	0.4545	0	-0.0060728	0	0	0	0	0	0.791125	784	10788	10787	10790	0.341266	Untreated	On support	0.518321	7.05701
2015	601311	14	8.71337	4.01758	16.0027	4	3.11798	4	C38	0.289333	22.6033	0.118423	0.373314	9	0	0	0	0.26589	0.333333	0.264393	0.01713	16	13.858	1.713	0.03739	0.0026439	0	1	1	2.70805	1	0.596435	225	7616	7617	7614	0.386756	Treated	On support	1.73522	6.99953
2017	600644	2	7.74987	2.84381	13.8493	24	1.77636	0	D44	0.504666	21.8168	0.079383	5.1e-06	11	0	0	0	0.192437	0.363636	0.192129	0.012982	0	14.2592	1.2982	0	0.0019213	0	0	0	1.09861	0	0.292239	25	10788	10789	10786	0.341205	Untreated	On support	0.518176	7.05647
2012	600211	0	8.22752	4.36519	16.6427	13	2.45766	0	F51	0.543946	20.555	0.066498	0.003572	9	0	0	0	0.216225	0.333333	0.045484	0.003265	0	13.6412	0.3265	0.002	0.0004548	1.38629	0	0	0	0	0.725631	36	10335	10337	10334	0.302189	Untreated	On support	0.422159	6.87323
2014	600172	0	7.60588	3.24304	9.45572	16	1.3232	0	C30	0.515104	22.3264	0.086013	0.000123	9	0	0	0	0.253363	0.333333	0.135138	0.012923	0	13.7278	1.2923	0.0323	0.0013514	0	1	0	0	0	0.780784	100	11233	11234	11235	0.374197	Untreated	On support	0.603222	7.37777
2010	158	0	8.39676	3.68108	11.736	10	1.51051	0	C17	0.49943	22.2798	0.009066	0	9	0	1	0	0.480641	0.333333	0.170442	3.4e-05	0	11.8907	0.0034	0	0.0017044	0	0	0	0	0	0.973797	225	9013	9014	9011	0.172196	Untreated	On support	0.220812	7.05912
2018	912	3	0	3.59416	15.4661	19	1.38258	0	C26	0.327444	22.6754	0.058622	0	5	0	1	0	0.182398	0.4	-0.030845	0.014373	0	13.957	1.4373	0.0173	-0.0003084	0	1	1	1.38629	0	0.758108	16	10024	10023	10022	0.268903	Untreated	On support	0.358695	7.08548
2012	600795	0	10.0109	4.36382	17.5015	15	0.95235	2	D44	0.752414	26.059	0.071542	8.1e-07	9	0	1	0	0.583451	0.333333	0.057753	0.002066	4	14.7207	0.2066	0.0001	0.0005775	0	1	1	0	1	0.492578	16	5097	5099	5100	0.285646	Treated	On support	2.33326	6.17454
2019	600328	0	8.84166	3.77605	16.8099	19	0.833951	0	C26	0.578022	23.3721	0.115197	0	9	0	0	0	0.330781	0.333333	6.61916	0.021356	0	14.6646	2.1356	0.0064	0.0661916	1.79176	1	1	0	0	0.335338	36	11622	11620	11619	0.406006	Untreated	On support	0.686177	7.61693
2014	417	0	9.37641	4.43571	14.8281	18	1.34537	0	F52	0.532677	22.7964	0.05663	8.8e-05	11	0	1	0	0.221381	0.363636	0.239287	0.019716	0	13.9887	1.9716	0	0.0023929	0	1	1	0	0	0.823241	144	9439	9441	9442	0.21131	Untreated	On support	0.300408	7.30063
2018	600691	0	9.31717	3.9936	0	25	0.966884	0	C26	0.815541	24.4492	0.052182	0	9	0	1	0	0.241868	0.333333	0.135814	0.001667	0	14.3265	0.1667	0.0053	0.0013581	0	1	1	0	0	0.514331	64	10185	10187	10184	0.286105	Untreated	On support	0.387032	6.90989
2012	600345	6	7.81873	3.37802	13.1224	12	1.45695	0	C39	0.286964	21.414	-0.014493	0	9	0	1	0	0.286939	0.333333	0.643668	0.004505	0	14.3077	0.4505	0.0188	0.0064367	0	0	0	1.94591	0	0.683181	49	9033	9035	9036	0.175165	Untreated	On support	0.229636	7.08629
2010	157	0	10.0549	4.50923	16.3914	10	1.62394	1	C35	0.563865	24.8663	0.008654	0.00033	7	0	1	1	0.167681	0.571429	0.061303	0.01733	1	15.3098	1.733	0	0.000613	0	1	1	0	0	0.862681	169	10785	10784	10783	0.341032	Untreated	On support	0.51776	7.05492
2017	600971	0	8.48022	2.99141	15.064	13	1.23787	0	B06	0.505721	23.3797	0.193383	0	11	0	1	0	0.549614	0.363636	-0.22557	0.020457	0	14.1819	2.0457	0.0198	-0.0022557	0	1	1	0	0	0.0506848	9	9086	9084	9087	0.180183	Untreated	On support	0.244206	7.13439
2016	673	3	8.36115	4.7425	16.639	19	2.41496	7	R87	0.217179	21.8709	-0.029872	0.006274	9	0	0	1	0.221288	0.333333	0.871013	0.004443	49	14.4995	0.4443	0	0.0087101	0	0	0	1.38629	1	0.489656	1225	7046	7048	7045	0.362836	Treated	On support	1.94885	6.69839
2018	600363	0	8.46051	3.49339	12.6287	17	1.15479	1	C39	0.463722	22.3591	0.007281	3.4e-05	9	0	0	0	0.211425	0.333333	0.162149	0.010138	1	14.5035	1.0138	0.0366	0.0016215	3.29584	1	0	0	0	0.934993	144	11389	11390	11387	0.385766	Untreated	On support	0.63057	7.47855
2018	779	1	7.74083	2.55228	15.3662	21	0.98964	0	C17	0.617242	22.1913	0.050128	0	9	0	1	0	0.152716	0.333333	23.0717	0.000877	0	12.9961	0.0877	0.0078	0.230717	0	0	0	0.693147	0	0.642065	25	9526	9527	9528	0.218189	Untreated	On support	0.306058	7.32426
2010	600714	0	0	2.84566	16.4719	14	2.57054	0	B06	0.635984	20.7218	0.154491	0	11	0	1	0	0.447933	0.363636	-0.016826	0.004594	0	13.6225	0.4594	0	-0.0001683	0	0	0	0	0	0.344503	9	8825	8824	8823	0.123637	Untreated	On support	0.0781806	6.33473
2014	863	1	8.19371	3.7774	17.1514	17	1.05992	6	K70	0.73337	23.1672	-0.123757	0.026461	9	0	0	0	0.355181	0.333333	0.764631	0.001209	36	14.8411	0.1209	0	0.0076463	0	1	1	0.693147	1	0.137822	784	7652	7654	7651	0.388987	Treated	On support	1.71358	7.02191
2019	813	0	7.97196	3.49478	13.2845	21	2.28647	1	C27	0.053334	22.5029	0.262966	0	9	0	0	0	0.301954	0.333333	-0.231968	0.020964	1	15.7863	2.0964	0.0668	-0.0023197	2.70805	1	1	0	0	0.602822	81	11254	11255	11256	0.375934	Untreated	On support	0.607394	7.39276
2012	886	0	6.74973	2.70937	0	14	1.31853	0	K70	0.125291	21.8165	0.109175	1.1e-05	9	0	1	0	0.201565	0.333333	0.117954	0.014958	0	13.9451	1.4958	0.0011	0.0011795	0	0	0	0	0	0.223366	25	9322	9324	9321	0.201111	Untreated	On support	0.288386	7.26437
2011	600217	0	0	2.95213	15.3791	12	2.0486	0	C30	0.939889	21.311	-0.096299	0	9	0	1	0	0.29	0.333333	-0.118315	-0.021425	0	13.1641	-2.1425	0	-0.0011831	0	0	0	0	0	0.798119	36	8978	8977	8976	0.168103	Untreated	On support	0.208404	7.01187
2016	600873	0	8.94519	3.97826	0	21	1.64587	1	C14	0.452581	23.5555	0.180096	0.32581	8	0	0	0	0.274788	0.375	0.262476	0.012965	1	15.1816	1.2965	0.0326	0.0026248	0	1	1	0	0	0.097868	121	11961	11963	11960	0.441183	Untreated	On support	0.774262	7.77966
2019	543	0	9.23128	4.29058	12.5092	26	0.814639	1	D44	0.4456	24.2167	0.081078	0	9	0	0	0	0.549309	0.333333	0.043448	0.007643	1	14.1725	0.7643	0	0.0004345	0	1	1	0	0	0.208635	225	11527	11526	11529	0.397555	Untreated	On support	0.663675	7.56234
2012	600053	0	7.44772	4.43545	13.668	15	1.8421	0	K70	0.73446	21.8174	0.001787	1.4e-06	11	0	1	0	0.723663	0.363636	6.52	0.000275	0	13.7757	0.0275	0	0.0652	0	0	0	0	0	0.477917	25	8824	8825	8826	0.118411	Untreated	On support	0.0656664	6.17108
2013	600975	0	7.86832	3.90473	15.1205	9	1.6714	0	A03	0.483102	20.9081	-0.02061	0	9	0	1	0	0.375352	0.333333	0.291454	0.004148	0	14.1124	0.4148	0.0027	0.0029145	1.38629	0	0	0	0	0.800743	81	8863	8861	8860	0.148713	Untreated	On support	0.148961	6.77063
2017	600593	0	6.68103	2.51908	10.9464	15	2.64216	2	N78	0.448801	20.8747	0.09021	0	8	0	1	1	0.240261	0.375	-0.772256	-0.011429	4	14.604	-1.1429	0	-0.0077226	0	0	0	0	1	0.0035543	484	1195	1196	1197	0.171989	Treated	On support	4.81166	6.93505
2014	600594	0	8.49129	3.86606	14.3578	10	2.61163	2	C27	0.376897	22.4272	0.098547	0.279667	8	0	0	1	0.231483	0.375	0.262668	0.01313	4	13.4531	1.313	0.029	0.0026267	0	1	1	0	1	0.23464	324	7793	7794	7791	0.396737	Treated	On support	1.63643	7.094
2019	538	4	10.1264	4.62372	18.3118	26	1.72275	4	C27	0.232755	24.6284	0.042385	0.007116	10	0	1	1	0.251416	0.3	0.034809	0.027372	16	15.6289	2.7372	0.0059	0.0003481	0	1	1	1.60944	1	0.122799	81	5120	5119	5118	0.286565	Treated	On support	2.32716	6.16152
2019	812	0	7.18684	2.75888	10.4012	21	1.32124	0	C23	0.521175	21.8199	0.03776	0	9	0	0	1	0.145034	0.333333	-0.219882	0.000677	0	14.4966	0.0677	0.0316	-0.0021988	1.09861	0	0	0	0	0.682767	49	11239	11241	11242	0.374686	Untreated	On support	0.604398	7.38193
2018	600520	1	6.49693	2.57123	0	16	2.6441	0	C38	0.485429	20.69	0.008343	0	9	0	0	0	0.170885	0.333333	0.179219	-0.009155	0	13.6073	-0.9155	0.0353	0.0017922	0	0	0	0.693147	0	0.334627	256	10510	10512	10509	0.31789	Untreated	On support	0.460418	6.90202
2017	600531	0	9.97461	5.53923	0	15	1.35014	0	C32	0.699506	23.1082	0.01097	0	9	0	1	0	0.346081	0.333333	0.187239	0.004253	0	13.7667	0.4253	0.0009	0.0018724	0	1	1	0	0	0.936626	9	9521	9523	9520	0.217379	Untreated	On support	0.305328	7.32176
2013	567	0	6.20222	2.77985	0	19	3.89794	0	K70	0.154042	19.4322	-0.316369	5.6e-06	5	0	0	0	0.2235	0.4	68.1253	0.001247	0	13.7605	0.1247	0	0.681253	0	0	0	0	0	0.433335	9	10285	10287	10284	0.297468	Untreated	On support	0.41081	6.87252
2017	600515	0	9.08301	4.15384	20.3349	15	1.01775	1	K70	0.541259	25.2488	0.03194	0	9	0	0	0	0.575622	0.333333	0.577978	0.000275	1	14.3743	0.0275	0	0.0057798	0	1	1	0	0	0.99486	289	11961	11963	11960	0.441161	Untreated	On support	0.774218	7.77962
2013	972	0	7.23572	3.09377	14.0779	13	1.96035	0	C13	1.09421	21.7185	0.127646	0	9	0	1	0	0.154604	0.333333	-0.950189	-0.015955	0	12.9126	-1.5955	0	-0.0095019	0	0	0	0	0	0.55254	36	9300	9299	9298	0.199037	Untreated	On support	0.285138	7.25559
2017	600558	1	7.99541	3.46105	12.2061	16	2.16872	1	C33	0.274993	21.7751	0.008821	4.1e-06	9	0	1	0	0.331387	0.333333	0.048862	0.006808	1	14.1053	0.6808	0.0557	0.0004886	2.56495	0	0	0.693147	0	0.544022	36	9080	9078	9077	0.179636	Untreated	On support	0.242692	7.12877
2012	955	0	0	2.99109	16.5236	13	1.72326	1	C17	0.30997	20.7812	0.005971	0	9	0	0	1	0.180348	0.333333	0.310558	-0.002608	1	13.1764	-0.2608	0.0323	0.0031056	0	0	0	0	0	0.237129	144	10552	10551	10554	0.321381	Untreated	On support	0.469443	6.91434
2019	687	0	6.34284	2.04761	16.6376	22	4.06701	0	C39	1.25914	21.2809	-0.048233	0.017402	7	0	0	0	0.294565	0.428571	-31.6674	-0.006077	0	14.4317	-0.6077	0	-0.316673	0	0	0	0	0	0.30808	324	10671	10673	10674	0.332055	Untreated	On support	0.496067	6.9763
2015	530	1	0	0	10.6454	22	1.6202	1	C34	0.335244	22.13	-0.012387	0.010243	9	0	1	0	0.21339	0.333333	-0.151194	0.007367	1	14.3728	0.7367	0.0503	-0.0015119	0	0	0	0.693147	0	0.255969	81	9404	9405	9402	0.208203	Untreated	On support	0.297407	7.29017
2017	600716	0	8.71719	5.07799	14.1442	21	1.21236	1	K70	0.591951	22.8333	0.025345	0.001122	7	0	1	0	0.521209	0.428571	1.12759	-0.001131	1	14.205	-0.1131	0	0.0112759	0	1	1	0	0	0.979167	36	9277	9275	9278	0.19685	Untreated	On support	0.281694	7.24602
2016	803	0	5.92545	2.68713	10.6729	0	0	1	C17	0.883154	20.0801	-0.019556	0.0001	9	0	0	0	0.235072	0.333333	-0.03833	-0.016075	1	13.9759	-1.6075	0	-0.0003833	0	0	0	0	0	0.781585	81	10085	10087	10088	0.275849	Untreated	On support	0.369326	7.01128
2012	818	0	8.15398	3.56821	10.2602	15	1.12162	1	C26	0.250585	21.722	0.012365	4.4e-07	9	0	0	0	0.391438	0.333333	-0.092323	0.007389	1	13.2913	0.7389	0	-0.0009232	0	0	0	0	0	0.551364	361	10524	10525	10526	0.318851	Untreated	On support	0.462829	6.90507
2010	600502	0	8.77557	4.56728	17.4527	7	1.48907	1	E48	0.754296	22.1339	0.051861	0	9	0	1	0	0.17029	0.333333	3.16481	0.003799	1	14.1445	0.3799	0	0.0316481	0	0	0	0	0	0.717699	529	9449	9450	9447	0.212462	Untreated	On support	0.301375	7.30511
2017	586	1	7.27656	3.3477	13.3047	22	6.71756	1	C39	0.531551	20.1447	-0.050491	0	5	0	0	0	0.206782	0.4	0.167728	-0.005689	1	14.4226	-0.5689	0.0345	0.0016773	0	0	0	0.693147	0	0.633231	49	10637	10638	10635	0.328767	Untreated	On support	0.488173	6.9544
2015	600217	0	0	3.92548	15.77	16	3.63819	0	C30	0.619518	21.614	0.028152	0.007693	7	0	1	0	0.253476	0.428571	0.216747	-0.029575	0	13.4798	-2.9575	0	0.0021675	0	0	0	0	0	0.592196	36	9296	9297	9298	0.198724	Untreated	On support	0.28464	7.25415
2019	795	1	8.1666	3.33064	17.3171	22	2.30896	7	C30	0.309282	21.9609	0.077527	0.002677	8	0	0	0	0.393785	0.375	-0.002746	0.010772	49	14.0931	1.0772	0.0498	-2.75e-05	5.31321	0	0	0.693147	1	0.107022	225	6443	6442	6441	0.339102	Treated	On support	2.12006	6.37502
2013	600233	0	7.42404	2.72258	13.7642	13	1.2278	0	C18	0.08795	21.027	0.064878	0.00354	9	0	0	0	0.400788	0.333333	-0.030786	0.013118	0	14.691	1.3118	0.0177	-0.0003079	0	0	0	0	0	0.453166	169	10208	10210	10211	0.288662	Untreated	On support	0.39185	6.89843
2015	600233	1	7.51523	2.73959	14.6271	15	2.86284	5	C18	0.139749	21.1437	0.067153	0.003456	8	0	0	0	0.401515	0.375	-0.130164	0.010441	25	14.6699	1.0441	0.0162	-0.0013016	0	0	0	0.693147	1	0.861778	169	5492	5491	5490	0.303046	Treated	On support	2.25848	6.06155
2010	709	0	10.51	4.2834	13.7102	13	0.972278	0	C31	0.704805	25.3766	0.016662	4.9e-07	11	0	1	0	0.269517	0.363636	-0.038629	0.004018	0	13.5371	0.4018	0	-0.0003863	0	1	1	0	0	0.314216	16	10303	10305	10302	0.299529	Untreated	On support	0.415762	6.8709
2013	600063	0	8.2464	3.77175	15.7877	16	1.08813	0	C28	0.589594	22.5509	0.05657	1.9e-05	9	0	1	0	0.301956	0.333333	0.17788	-0.00632	0	13.305	-0.632	0.021	0.0017788	0	1	1	0	0	0.548964	25	9379	9377	9380	0.206428	Untreated	On support	0.295381	7.28431
2015	990	0	8.61389	4.05899	16.9576	15	2.13391	1	C26	0.467764	22.3183	-0.029668	0.005532	7	0	1	0	0.380058	0.428571	0.465283	0.000487	1	15.2099	0.0487	0.0082	0.0046528	0	1	0	0	0	0.720896	169	9337	9336	9335	0.202843	Untreated	On support	0.290866	7.27086
2014	600418	0	9.91415	4.28541	17.8021	13	1.25304	0	C36	0.726354	24.0141	0.061516	0.00014	9	0	1	0	0.354336	0.333333	0.276091	0.00983	0	15.0614	0.983	0.0428	0.0027609	0	1	1	0	0	0.232345	169	9857	9855	9854	0.248397	Untreated	On support	0.331798	7.28101
2011	600367	0	7.7372	3.43032	14.9968	10	2.40036	0	C26	0.206754	21.2192	0.020609	0	11	0	1	0	0.402659	0.272727	-0.149007	0.010854	0	13.3097	1.0854	0	-0.0014901	0	0	0	0	0	0.536011	9	8842	8844	8845	0.142627	Untreated	On support	0.131303	6.6818
2015	543	0	8.95741	4.09245	9.44628	22	1.08819	3	D44	0.424879	23.8491	0.13983	0	9	0	1	0	0.426904	0.333333	-0.103422	0.025716	9	14.0477	2.5716	0	-0.0010342	0	1	1	0	1	0.468566	225	3782	3780	3779	0.231734	Treated	On support	3.34053	7.11031
2011	722	0	0	3.34544	0	0	0	0	D44	0.012837	21.3993	0.06621	3.9e-05	6	0	1	0	0.422329	0.333333	-0.124298	0.011496	0	13.8832	1.1496	0	-0.001243	0	0	0	0	0	0.712445	324	9069	9071	9072	0.178853	Untreated	On support	0.240467	7.12086
2012	821	0	6.97572	2.9913	12.6115	14	1.14512	0	C35	0.270842	21.1024	0.080323	7.5e-05	9	0	0	0	0.257899	0.444444	-0.105147	-0.01114	0	13.3322	-1.114	0.0236	-0.0010515	2.3979	0	0	0	0	0.2478	121	10520	10522	10519	0.318562	Untreated	On support	0.462089	6.90407
2019	683	2	8.60788	3.81716	15.2928	22	0.874606	1	C26	0.483047	23.8811	0.064696	0.006085	12	0	0	0	0.286029	0.333333	-0.017358	5400000000	1	14.6402	538000000000	0.0167	-0.0001736	1.09861	1	1	1.09861	0	0.415728	16	11623	11624	11625	0.40633	Untreated	On support	0.687109	7.61904
2016	600566	0	8.57529	3.68253	17.2095	15	5.18418	1	C27	0.260667	22.3302	0.183073	0.057852	7	0	0	1	0.514754	0.428571	0.016264	0.053019	1	15.6471	5.3019	0.0311	0.0001626	0	1	0	0	0	0.447762	81	10782	10784	10781	0.340857	Untreated	On support	0.517336	7.05334
2011	600498	7	9.02321	3.91102	18.4493	10	1.7548	1	C39	0.566012	23.0342	0.028584	0.000188	11	0	1	0	0.551207	0.363636	0.345914	0.007304	1	14.3751	0.7304	0	0.0034591	0	1	1	2.07944	0	0.495503	121	8989	8988	8987	0.169568	Untreated	On support	0.212855	7.02978
2016	498	0	0	4.01786	0	19	1.11375	0	E48	0.769289	23.4342	0.054128	0	9	0	1	0	0.606567	0.333333	0.765266	-0.00022	0	13.8641	-0.022	0.0023	0.0076527	3.09104	1	1	0	0	0.550112	16	9160	9162	9159	0.187017	Untreated	On support	0.261899	7.19871
2015	678	0	7.45745	2.84475	16.6925	18	2.27717	0	C34	0.554425	21.5778	-0.051583	1.1e-05	9	0	1	1	0.301347	0.333333	0.307364	-0.001372	0	13.8363	-0.1372	0.0372	0.0030736	0	0	0	0	0	0.157945	16	9042	9044	9045	0.176421	Untreated	On support	0.233338	7.09776
2013	600090	0	7.66883	3.18608	11.0021	16	2.24337	0	C15	0.287506	20.9884	0.16494	0	9	0	0	0	0.299987	0.333333	-0.583931	0.040083	0	14.4349	4.0083	0	-0.0058393	0	0	0	0	0	0.715466	49	10373	10374	10371	0.305746	Untreated	On support	0.430622	6.87915
2015	600466	2	9.85458	4.54856	13.8691	14	1.06992	1	K70	0.798181	24.753	0.025433	0.056845	9	0	0	0	0.540566	0.333333	2.27543	-0.00223	1	15.5203	-0.223	0.0021	0.0227543	0	1	1	1.09861	0	0.0073717	784	11817	11818	11815	0.422391	Untreated	On support	0.731246	7.71386
2019	932	5	10.5745	4.69238	19.5573	20	0.851125	2	C31	0.607759	25.1412	0.129878	5.7e-05	9	0	1	1	0.325616	0.444444	-0.244535	0.021126	4	14.5022	2.1126	0.0313	-0.0024453	3.63759	1	1	1.79176	1	0.0812978	49	5404	5402	5401	0.299099	Treated	On support	2.26953	6.06279
2017	600285	0	7.93638	3.45022	0	17	1.90313	0	C27	0.333635	21.9195	0.032039	0.02384	9	0	0	0	0.205662	0.333333	0.152661	0.021685	0	14.8029	2.1685	0.0329	0.0015266	0	0	0	0	0	0.38891	81	11147	11148	11145	0.367499	Untreated	On support	0.584532	7.31168
2013	600765	3	8.6926	3.60279	16.2821	17	1.45096	0	C34	0.647847	23.2188	0.017157	0	11	0	1	0	0.294818	0.363636	0.214599	0.002977	0	14.4826	0.2977	0.0147	0.002146	4.15888	1	1	1.38629	0	0.105038	9	9460	9461	9462	0.212951	Untreated	On support	0.301761	7.30693
2016	600234	0	0	2.83425	0	16	8.19648	3	C39	0.765878	20.0278	0.043373	0	9	0	0	0	0.098792	0.333333	1.57895	-0.00377	9	14.099	-0.377	0	0.0157895	0	0	0	0	1	0.695675	324	5464	5462	5465	0.302087	Treated	On support	2.26138	6.06073
2017	972	0	0	2.88013	11.1811	17	2.00161	1	C13	0.624785	21.5765	-0.075238	8.1e-05	8	0	1	0	0.154604	0.375	-0.216499	-0.009528	1	13.05	-0.9528	0	-0.002165	0	0	0	0	0	0.893576	36	9366	9367	9364	0.205151	Untreated	On support	0.293859	7.27985
2014	600716	0	9.19633	5.58813	0	18	1.55514	0	K70	0.714838	22.8566	0.0386	0.001567	7	0	1	0	0.6151	0.428571	11.2886	0.003604	0	14.1243	0.3604	0	0.112886	0	1	1	0	0	0.202132	36	9122	9121	9124	0.182896	Untreated	On support	0.251474	7.16225
2010	600720	0	8.10235	3.51308	17.7372	14	1.81723	2	C30	0.565569	22.596	0.096453	0.000367	14	0	1	0	0.128052	0.357143	-0.17938	0.01404	4	13.8175	1.404	0	-0.0017938	0	1	1	0	1	0.667115	64	2248	2250	2251	0.195168	Treated	On support	4.51119	7.12598
2010	598	0	7.11199	3.64758	0	14	2.4552	0	N78	0.365283	21.6741	0.129122	0	9	0	1	1	0.522654	0.333333	0.110389	0.023237	0	13.7226	2.3237	0	0.0011039	0	0	0	0	0	0.655296	9	8869	8868	8867	0.150921	Untreated	On support	0.155677	6.80209
2013	600466	0	6.78608	2.76261	16.0979	12	3.2086	1	C27	0.121971	20.3184	0.046838	0	9	0	0	0	0.139749	0.333333	0.310893	0.004876	1	13.6305	0.4876	0.0242	0.0031089	0	0	0	0	0	0.79119	784	10437	10439	10436	0.311351	Untreated	On support	0.444562	6.88871
2011	600297	0	7.61872	3.98089	0	11	1.68266	1	C27	0.523703	21.2593	0.052803	1.7e-05	9	0	0	0	0.483614	0.333333	-0.069789	0.003545	1	13.513	0.3545	0	-0.0006979	0	0	0	0	0	0.0818604	225	10115	10117	10114	0.278437	Untreated	On support	0.373993	6.98364
2015	952	0	6.95034	2.78593	14.5743	16	4.25462	0	C27	0.682942	21.2061	-0.020575	5.4e-05	9	0	1	0	0.151147	0.333333	-0.032442	-0.004567	0	14.1749	-0.4567	0.0256	-0.0003244	3.29584	0	0	0	0	0.335182	100	9150	9148	9151	0.186117	Untreated	On support	0.259735	7.19177
2011	415	0	8.94191	5.81692	17.5144	15	0.998287	0	L71	0.541802	23.6473	0.043113	5.6e-05	9	0	0	0	0.449021	0.333333	0.236856	-0.005864	0	12.666	-0.5864	0	0.0023686	0	1	1	0	0	0.307402	64	11464	11466	11463	0.392311	Untreated	On support	0.648506	7.52658
2010	702	0	8.19562	4.2177	12.9945	13	2.18731	0	C13	0.527542	20.6525	0.075159	3.1e-05	7	0	1	0	0.242225	0.428571	-0.095103	0.002084	0	13.4415	0.2084	0	-0.000951	0	0	0	0	0	0.173144	81	9005	9006	9007	0.171614	Untreated	On support	0.21907	7.05296
2012	600201	0	7.18154	3.20404	14.3163	13	2.55447	0	C27	0.427669	21.356	0.054676	0.00025	9	0	0	1	0.119652	0.333333	-0.136735	0.03038	0	15.1068	3.038	0.0342	-0.0013674	0	0	0	0	0	0.483415	144	11032	11030	11029	0.359561	Untreated	On support	0.562593	7.22833
2017	600316	0	7.79524	2.65898	11.8116	17	1.54786	1	C37	0.484372	22.9796	0.021899	0	12	0	1	0	0.437703	0.333333	2.56667	-0.002724	1	13.7499	-0.2724	0.0224	0.0256667	0	1	1	0	0	0.117284	49	9054	9053	9056	0.177233	Untreated	On support	0.235726	7.10511
2010	601918	0	8.43061	3.06142	14.8088	3	1.97029	0	B06	0.634267	23.6916	0.135909	4.4e-06	9	0	1	0	0.423563	0.333333	-0.163136	0.016624	0	14.6742	1.6624	0	-0.0016314	0	1	1	0	0	0.35155	9	9602	9600	9603	0.225262	Untreated	On support	0.312518	7.33725
2019	600801	0	0	0	18.9538	25	1.63507	0	C30	0.362329	24.3246	0.264131	0.000841	9	0	0	0	0.398523	0.333333	0.109139	0.032725	0	16.2179	3.2725	0.0012	0.0010914	3.71357	1	1	0	0	0.428673	64	11945	11947	11948	0.439107	Untreated	On support	0.770233	7.77425
2010	600480	0	8.55726	3.96832	14.3307	7	1.73862	0	C29	0.413177	22.152	0.054272	0	9	0	1	0	0.341116	0.333333	-0.020869	0.033298	0	13.6979	3.3298	0	-0.0002087	0	0	0	0	0	0.382615	25	9179	9181	9182	0.188813	Untreated	On support	0.266096	7.21043
2012	826	3	8.37315	4.40261	14.9569	14	2.66004	1	N77	0.379079	22.5685	-0.017576	0.00159	7	0	0	0	0.34601	0.428571	0.728396	0.017348	1	13.7953	1.7348	0.0319	0.007284	0	1	1	1.38629	0	0.135255	576	11417	11418	11419	0.388453	Untreated	On support	0.637308	7.4992
2016	600714	0	6.03067	2.09106	0	20	6.29274	0	B06	0.17303	20.3839	-0.074121	0	11	0	1	0	0.424973	0.363636	-0.084002	-0.012242	0	13.73	-1.2242	0.0091	-0.00084	0.693147	0	0	0	0	0.601754	9	8824	8825	8826	0.12078	Untreated	On support	0.0710917	6.25461
2017	810	1	9.07695	3.89411	17.2261	19	1.55377	1	C39	0.635543	22.7484	-0.077478	0.051168	9	0	0	0	0.545832	0.333333	0.236	0.005482	1	16.3239	0.5482	0.0379	0.00236	5.37064	1	1	0.693147	0	0.984308	144	10633	10635	10632	0.328239	Untreated	On support	0.486918	6.95122
2010	779	0	6.44437	2.49341	11.1777	13	4.002	0	C17	0.352345	19.9971	0.04964	3.8e-05	9	0	1	1	0.141161	0.333333	0.14099	-0.012719	0	12.5763	-1.2719	0	0.0014099	0	0	0	0	0	0.114091	25	8882	8884	8885	0.154887	Untreated	On support	0.168139	6.85953
2012	600794	0	6.7498	3.09827	11.5891	15	1.70018	2	G59	0.581691	21.4806	0.141215	0.021876	9	0	1	0	0.29998	0.333333	-0.074225	0.017506	4	14.1156	1.7506	0	-0.0007423	0	0	0	0	1	0.526748	169	1268	1266	1265	0.1736	Treated	On support	4.81505	6.95255
2015	567	0	5.83558	2.59936	0	21	19.0936	1	K70	0.046348	19.2492	0.025585	0	5	0	0	0	0.2235	0.4	-0.047548	0.001617	1	14.134	0.1617	0	-0.0004755	0	0	0	0	0	0.600867	9	10230	10229	10232	0.291478	Untreated	On support	0.397577	6.88772
2017	600739	0	9.44793	4.44422	13.0281	21	1.13952	2	F51	0.398335	24.2932	0.00273	0.003373	5	0	1	0	0.11106	0.4	0.235165	0.019352	4	15.0047	1.9352	0.0037	0.0023517	0	1	1	0	1	0.351083	36	6778	6779	6780	0.35261	Treated	On support	2.03107	6.56353
2014	768	0	9.41179	3.44216	17.9416	17	1.96709	0	C37	0.620594	24.251	-0.033265	1.2e-05	14	0	1	0	0.4	0.357143	0.454153	-0.005156	0	14.4001	-0.5156	0.0088	0.0045415	0	1	1	0	0	0.231722	144	9376	9377	9374	0.206306	Untreated	On support	0.295237	7.28395
2017	603721	0	0	3.0837	14.5087	0	1.85817	0	R86	0.172881	20.2969	0.111348	0	9	0	1	0	0.503806	0.333333	0	0.092191	0	15.0594	9.2191	0	0	0	0	0	0	0	0.485385	81	8823	8825	8826	0.121348	Untreated	On support	0.0724527	6.27161
2017	600112	0	0	3.06774	0	20	1.46499	0	C38	0.606615	21.7944	0.028102	7.9e-05	7	0	0	0	0.183431	0.428571	-0.216228	0.009231	0	13.4912	0.9231	0	-0.0021623	0	0	0	0	0	0.429555	100	11393	11395	11392	0.386383	Untreated	On support	0.632035	7.4833
2018	600159	0	7.91749	3.93051	10.222	20	0.913849	1	K70	0.413651	22.1093	-0.045713	4.6e-05	9	0	1	0	0.477006	0.333333	2.06337	-0.007779	1	14.0704	-0.7779	0	0.0206337	0	0	0	0	0	0.808307	25	8980	8979	8982	0.168293	Untreated	On support	0.208988	7.01414
2017	785	0	8.64744	3.88747	15.1182	20	1.4214	1	F52	0.545026	21.7641	0.101718	0	8	0	1	0	0.412495	0.375	0.294793	0.011252	1	14.8723	1.1252	0	0.0029479	0	0	0	0	0	0.428505	64	9018	9020	9021	0.173293	Untreated	On support	0.224073	7.06963
2019	600515	10	9.00865	3.83332	20.6689	17	0.944796	2	K70	0.65614	25.1242	0.028368	0.001254	9	0	0	0	0.575622	0.333333	0.67331	0.003785	4	13.9855	0.3785	0	0.0067331	0	1	1	2.3979	1	0.301585	289	8366	8365	8364	0.433833	Treated	On support	1.25948	7.22449
2018	603679	3	7.39691	3.30507	0	1	1.79328	6	C38	0.313569	20.5618	-0.043138	0.357821	11	0	0	1	0.171693	0.363636	0.489241	0.015874	36	14.0199	1.5874	0.0317	0.0048924	2.07944	0	0	1.38629	1	0.353736	169	5242	5244	5241	0.292421	Treated	On support	2.29329	6.09543
2012	600351	0	7.49275	2.99549	12.8739	10	1.65955	0	C27	0.439943	21.7826	-0.033536	0.00289	9	0	1	0	0.215241	0.444444	0.245272	0.009445	0	14.8365	0.9445	0.0331	0.0024527	2.3979	0	0	0	0	0.589416	81	9258	9256	9255	0.195252	Untreated	On support	0.279105	7.23961
2011	600362	0	10.8582	5.3871	17.7995	9	1.31774	0	C32	0.415903	24.945	0.097322	0	11	0	1	1	0.387694	0.363636	-0.095117	0.028259	0	14.7838	2.8259	0	-0.0009512	0	1	1	0	0	0.583248	25	9968	9970	9967	0.261311	Untreated	On support	0.348344	7.16598
2019	600217	0	8.52992	3.85989	10.7033	20	1.87648	1	C42	0.681341	22.4684	-0.029992	0	7	0	1	0	0.258444	0.428571	-0.030351	0.017991	1	15.2909	1.7991	0	-0.0003035	0	1	1	0	0	0.476744	36	9613	9612	9615	0.226272	Untreated	On support	0.313303	7.33719
2011	998	2	7.9554	3.66084	0	11	2.93668	2	A01	0.534717	21.8147	0.065405	0.016079	11	0	0	0	0.172439	0.363636	5.38499	0.040741	4	14.389	4.0741	0	0.0538499	0	0	0	1.09861	1	0.472326	784	6603	6601	6604	0.345259	Treated	On support	2.08026	6.45849
2017	818	2	8.24277	3.28973	13.4791	20	2.6727	8	C26	0.314749	22.0589	0.12598	0.004638	9	0	0	1	0.286626	0.333333	0.26077	0.010617	64	16.3155	1.0617	0.0022	0.0026077	0	0	0	1.09861	1	0.108586	361	6870	6869	6868	0.356167	Treated	On support	2.00409	6.61105
2013	600480	0	8.73153	3.75467	14.0047	10	0.970242	0	C36	0.590291	22.62	0.034617	0	9	0	1	0	0.341116	0.333333	0.134644	0.005408	0	13.5986	0.5408	0.0419	0.0013464	0	1	1	0	0	0.436536	25	9332	9331	9330	0.202537	Untreated	On support	0.290444	7.26975
2018	981	6	8.83837	3.4809	16.9669	18	0.95659	12	C36	0.590393	24.3282	0.003377	0	9	0	0	0	0.22905	0.333333	0.954849	0.010548	144	15.2659	1.0548	0	0.0095485	0	1	1	1.94591	1	0.382467	1369	8642	8643	8640	0.477588	Treated	On support	0.940684	7.24426
2012	600478	0	8.01428	3.72937	14.3319	9	3.38385	1	C38	0.507756	21.6228	0.030867	0.079718	9	0	0	0	0.199126	0.333333	0.008908	-0.004922	1	14.6763	-0.4922	0.009	8.91e-05	0	0	0	0	0	0.76101	225	10954	10953	10952	0.353629	Untreated	On support	0.548087	7.16752
2017	929	0	7.14831	2.91938	14.1213	18	1.7233	1	C15	0.211946	21.1057	0.018627	0.000719	9	0	0	0	0.214954	0.333333	-0.485745	0.012115	1	13.363	1.2115	0.0054	-0.0048575	0	0	0	0	0	0.921117	49	10641	10639	10638	0.329286	Untreated	On support	0.489427	6.9576
2013	600035	0	7.54614	3.33429	5.70711	9	0.915229	0	G54	0.699043	23.2959	0.048073	0	9	0	1	0	0.403656	0.333333	0.003062	0.006455	0	13.7947	0.6455	0	3.06e-05	0	1	1	0	0	0.450772	25	9484	9485	9486	0.214372	Untreated	On support	0.302904	7.31246
2014	600896	0	7.04319	2.73062	12.5804	18	1.21947	1	G55	0.619967	22.5901	0.009968	1.7e-05	8	0	1	1	0.274898	0.375	0.131653	-0.008741	1	14.1943	-0.8741	0	0.0013165	0	1	1	0	0	0.229604	529	9545	9543	9542	0.21996	Untreated	On support	0.307731	7.32921
2012	638	0	6.24409	2.40848	0	16	1.84059	1	K70	0.714257	20.7436	-0.020493	0	9	0	0	0	0.428571	0.333333	0	-0.005369	1	13.7782	-0.5369	0	0	0	0	0	0	0	0.649393	400	10012	10010	10013	0.266825	Untreated	On support	0.355705	7.10861
2019	600399	0	0	3.47642	15.5946	19	1.23761	1	C31	0.476674	22.8695	0.122774	0	9	0	0	0	0.292519	0.333333	0.052014	0.006171	1	14.2466	0.6171	0	0.0005201	1.60944	1	1	0	0	0.624579	36	11455	11457	11458	0.39153	Untreated	On support	0.646254	7.52137
2014	960	0	9.76218	4.60309	18.1129	14	1.57171	0	C32	0.684656	23.8404	0.076645	3e-06	11	0	1	0	0.397741	0.363636	-0.163688	0.003835	0	13.8934	0.3835	0	-0.0016369	0	1	1	0	0	0.62386	16	9519	9521	9518	0.217118	Untreated	On support	0.305114	7.32094
2013	600237	0	7.06703	3.00009	15.5968	13	1.47965	0	C39	0.23739	21.4357	-0.013287	0.003572	7	0	0	0	0.167552	0.428571	-0.208674	0.008734	0	14.3395	0.8734	0.0286	-0.0020867	2.19722	0	0	0	0	0.73151	16	11260	11259	11258	0.376392	Untreated	On support	0.608493	7.39681
2014	600146	3	5.49611	1.67683	0	15	11.4515	3	C26	0.279614	19.505	-0.100124	0	9	0	0	0	0.0395	0.333333	0	-0.023241	9	14.0258	-2.3241	0	0	0	0	0	1.38629	1	0.670441	256	5338	5339	5340	0.296199	Treated	On support	2.27853	6.07254
2017	600979	0	7.61575	3.12873	0	13	1.13994	1	D44	0.518554	22.7567	0.098754	0	11	0	1	0	0.143698	0.363636	0.119567	0.005815	1	14.3961	0.5815	0	0.0011957	0	1	1	0	0	0.902578	169	9569	9570	9567	0.222778	Untreated	On support	0.310385	7.33418
2012	600297	0	7.41533	3.76753	13.5221	12	1.76468	2	F52	0.330259	21.0192	0.035649	1.7e-05	9	0	0	0	0.483614	0.333333	-0.262272	0.001866	4	13.0815	0.1866	0.0052	-0.0026227	0	0	0	0	1	0.215201	225	4772	4774	4775	0.270328	Treated	On support	2.48864	6.45418
2016	600863	0	0	3.22807	16.3275	22	1.11043	0	D44	0.659657	24.4042	0.053975	1e-06	12	0	1	0	0.566329	0.333333	-0.152009	0.000292	0	14.1591	0.0292	0.0013	-0.0015201	0	1	1	0	0	0.899367	81	9324	9322	9325	0.201189	Untreated	On support	0.288503	7.2647
2018	520	0	7.52091	3.54063	14.4986	25	5.03189	3	G55	0.399409	20.26	0.296632	0.000114	7	0	0	0	0.178855	0.428571	0.049355	0.026606	9	14.5289	2.6606	0	0.0004935	0	0	0	0	1	0.0240938	196	5899	5897	5900	0.318918	Treated	On support	2.2056	6.13792
2017	603801	0	0	3.4567	0	0	1.62676	0	C21	0.351413	21.6866	0.151154	0.539882	9	0	0	0	0.207414	0.333333	0.025125	0.027351	0	14.7558	2.7351	0.0308	0.0002512	0	0	0	0	0	0.497867	16	10990	10988	10987	0.356071	Untreated	On support	0.554072	7.19156
2010	600965	0	7.17096	3.47911	12.6115	6	3.28474	1	A03	0.257784	20.2736	0.031902	0	9	0	0	0	0.276616	0.333333	-0.000955	-0.000177	1	12.8739	-0.0177	0	-9.55e-06	0	0	0	0	0	0.0460541	81	10135	10136	10133	0.280822	Untreated	On support	0.378049	6.95645
2015	600396	0	8.44947	3.60019	16.3864	14	1.16291	2	D44	0.781215	23.7304	0.13703	5.6e-05	7	0	1	0	0.209181	0.428571	2.73584	0.010433	4	14.3228	1.0433	0	0.0273584	0	1	1	0	1	0.0154014	16	5037	5035	5038	0.282661	Treated	On support	2.35582	6.21934
2019	603360	0	7.51023	3.52645	15.5889	2	2.94055	2	C26	0.131026	20.8966	0.201856	0	9	0	0	0	0.289986	0.333333	0.073924	0.032418	4	14.8228	3.2418	0.0323	0.0007392	2.83321	0	0	0	1	0.616629	16	5540	5541	5542	0.305227	Treated	On support	2.25174	6.06614
2013	600880	0	7.76415	3.15218	0	18	1.96105	1	R85	0.187388	22.2996	0.06431	0.018475	9	0	1	0	0.233223	0.333333	0.165405	0.030843	1	14.9686	3.0843	0.0112	0.0016541	0	1	0	0	0	0.538054	81	9441	9443	9444	0.211702	Untreated	On support	0.300756	7.30216
2017	665	3	7.61419	2.47676	15.8624	21	1.02241	0	R86	0.352956	22.9703	0.09767	0.00012	10	0	1	1	0.131601	0.4	0.425769	0.01106	0	14.0296	1.106	0.0312	0.0042577	0	1	1	1.38629	0	0.0014228	25	9799	9800	9797	0.242297	Untreated	On support	0.325829	7.31458
2019	990	0	8.59906	3.63586	16.1002	19	1.06156	1	C26	0.320549	23.9037	0.042458	9.6e-07	7	0	1	0	0.299	0.428571	0.653415	0.003133	1	16.2892	0.3133	0.03	0.0065342	0	1	1	0	0	0.943471	169	10086	10085	10088	0.275944	Untreated	On support	0.369495	7.01027
2019	826	2	8.90217	3.25006	16.7697	21	0.930783	3	N77	0.621958	24.5195	0.004053	0.000865	9	0	0	0	0.165631	0.333333	0.100928	0.004769	9	15.804	0.4769	0.0129	0.0010093	0	1	1	1.09861	1	0.852093	576	8718	8716	8719	0.502218	Treated	On support	0.843883	6.99772
2014	600550	2	0	3.66931	16.6386	13	1.95361	0	C38	0.867766	22.8714	0.073348	4.2e-07	12	0	1	0	0.334689	0.333333	0.122976	0.024997	0	13.7539	2.4997	0.0656	0.0012298	0	1	1	1.09861	0	0.973493	16	9154	9153	9152	0.186516	Untreated	On support	0.260703	7.19496
2018	600397	0	0	3.4199	0	16	1.21095	0	B06	0.886806	22.6191	0.022041	0	9	0	1	0	0.393436	0.333333	0.12068	0.002077	0	13.5162	0.2077	0.0015	0.0012068	0	1	1	0	0	0.116855	36	9235	9237	9238	0.192634	Untreated	On support	0.274354	7.2292
2014	692	0	7.54737	3.03287	15.4249	17	1.31913	1	D44	0.658962	22.0565	0.039198	0.000113	9	0	1	0	0.351048	0.333333	14.7296	0.033425	1	13.8869	3.3425	0	0.147296	0	0	0	0	0	0.197814	49	9122	9124	9121	0.182945	Untreated	On support	0.251601	7.16272
2014	600390	0	7.68759	3.44932	11.3386	13	2.61831	6	C31	0.548701	21.4928	-0.078314	0	9	0	1	0	0.315037	0.333333	-0.034154	0.002546	36	13.313	0.2546	0	-0.0003415	0	0	0	0	1	0.131037	196	1199	1197	1200	0.172095	Treated	On support	4.81202	6.9362
2012	600716	0	9.16847	5.7864	0	16	1.11017	1	K70	0.716091	22.6427	0.001355	0	7	0	1	0	0.606192	0.428571	6.5221	-8.6e-05	1	13.8451	-0.0086	0	0.065221	0	1	1	0	0	0.517455	36	9062	9064	9061	0.17776	Untreated	On support	0.237265	7.11002
2019	1896	0	8.69776	3.94098	15.8397	21	0.902245	0	D44	0.673982	23.718	0.078859	0	7	0	1	0	0.64202	0.428571	-0.382304	0.001501	0	14.1868	0.1501	0	-0.003823	0	1	1	0	0	0.263838	9	9376	9374	9377	0.206285	Untreated	On support	0.295212	7.28389
2011	600133	0	7.03103	3.34118	13.6635	0	0	1	S90	0.703963	21.8196	0.03895	0	9	0	1	0	0.143736	0.333333	-0.023615	-0.004751	1	14.009	-0.4751	0	-0.0002362	0	0	0	0	0	0.0612375	324	9380	9381	9378	0.206469	Untreated	On support	0.295429	7.28444
2013	584	0	8.46803	4.64359	12.8739	18	1.48469	1	C28	0.373958	22.0013	0.084981	2.8e-05	9	0	0	0	0.327585	0.333333	-0.345784	0.036703	1	13.6553	3.6703	0	-0.0034578	0	0	0	0	0	0.844183	169	10825	10826	10823	0.343922	Untreated	On support	0.524891	7.08133
2012	548	0	6.35421	2.56546	0	19	1.23157	0	G54	0.292067	21.4933	0.032661	5.7e-05	9	0	1	0	0.30312	0.333333	0.034177	0.005131	0	13.7068	0.5131	0	0.0003418	0	0	0	0	0	0.545644	121	9033	9035	9036	0.175181	Untreated	On support	0.229685	7.08643
2013	851	1	9.65347	5.53877	15.5673	15	1.4528	3	F52	0.5757	22.4293	0.027313	0.000357	7	0	1	1	0.130444	0.714286	0.466117	-0.002001	9	14.4273	-0.2001	0.0083	0.0046612	0	1	1	0.693147	1	0.702432	144	4189	4187	4186	0.245848	Treated	On support	2.93776	6.94893
2014	600545	0	9.20961	4.83846	15.4821	11	1.57656	1	E48	0.773118	22.983	0.025134	2.4e-05	9	0	1	0	0.265577	0.333333	0.920154	-0.004302	1	14.1609	-0.4302	0	0.0092015	0	1	1	0	0	0.847975	100	9609	9610	9611	0.225928	Untreated	On support	0.313039	7.33726
2019	600343	0	8.28221	3.76872	16.4875	16	1.71091	1	C35	0.435097	22.2443	-0.029978	2.7e-06	8	0	0	0	0.287781	0.375	-0.092229	0.000887	1	13.9559	0.0887	0.0183	-0.0009223	3.61092	0	0	0	0	0.304546	64	11237	11239	11240	0.374512	Untreated	On support	0.603984	7.38044
2013	543	0	9.08796	4.3603	11.1315	20	0.917426	1	D44	0.543037	23.8066	0.151534	4.4e-06	9	0	1	0	0.426904	0.333333	0.019146	0.014833	1	14.3874	1.4833	0	0.0001915	0	1	1	0	0	0.476403	225	9654	9653	9656	0.229366	Untreated	On support	0.315938	7.33713
2011	600107	0	6.87746	2.51497	0	14	1.80293	0	C18	0.711031	21.5165	0.108859	9.4e-05	9	0	1	0	0.202729	0.333333	0.212006	0.00232	0	13.0511	0.232	0	0.0021201	0	0	0	0	0	0.272875	16	9173	9171	9174	0.187807	Untreated	On support	0.263774	7.20428
2012	600577	0	9.51585	5.30991	12.4835	10	1.36977	3	C38	0.562129	22.1533	0.193931	0.000555	9	0	0	0	0.149764	0.333333	0.084835	0.006984	9	12.5426	0.6984	0.0245	0.0008483	0	0	0	0	1	0.663868	256	7654	7653	7656	0.389111	Treated	On support	1.71239	7.0232
2010	600293	0	7.52006	3.85363	10.0768	10	2.74756	0	C30	0.661724	21.534	0.078839	0.000114	9	0	1	0	0.124089	0.333333	-0.093639	0.007265	0	14.4233	0.7265	0	-0.0009364	0	0	0	0	0	0.446998	81	9317	9319	9316	0.200582	Untreated	On support	0.287569	7.26223
2013	761	0	0	0	18.8617	15	0.846222	0	C31	0.635808	24.4856	0.062437	0	7	0	1	0	0.820674	0.428571	-0.367848	0.002641	0	13.389	0.2641	0.0708	-0.0036785	0	1	1	0	0	0.327702	64	9345	9347	9348	0.203681	Untreated	On support	0.291984	7.27427
2011	600031	0	10.1759	4.3741	20.6207	8	2.3439	0	C35	0.595499	24.6611	0.04442	0.057695	12	0	0	0	0.563797	0.416667	-0.134072	0.061904	0	14.8408	6.1904	0	-0.0013407	0	1	1	0	0	0.043638	441	11285	11287	11288	0.378193	Untreated	On support	0.612691	7.41274
2019	600123	0	8.51102	3.05088	12.0621	21	0.861895	0	B06	0.574953	23.9643	0.032557	3.6e-05	9	0	0	1	0.451103	0.333333	-0.124079	0.007433	0	14.1506	0.7433	0.0017	-0.0012408	0	1	1	0	0	0.564979	9	11631	11630	11629	0.406858	Untreated	On support	0.688646	7.6226
2015	509	1	6.32554	2.69656	11.9621	22	10.1297	2	C29	0.941537	20.1573	-0.01635	0.000756	9	0	0	0	0.24132	0.333333	0.550097	-0.021746	4	13.7212	-2.1746	0	0.005501	0	0	0	0.693147	1	0.117403	144	4931	4932	4929	0.277808	Treated	On support	2.4007	6.30509
2014	600351	0	7.73243	3.1073	11.6829	12	2.21227	1	C27	0.428606	21.8817	0.056084	0.00289	9	0	0	1	0.215241	0.444444	0.063597	0.013676	1	15.3496	1.3676	0.0409	0.000636	1.38629	0	0	0	0	0.1184	81	11065	11063	11066	0.361722	Untreated	On support	0.568167	7.25137
2011	958	0	0	3.19658	11.0429	12	1.75368	1	D44	1.4924	21.072	0.024686	0	6	0	1	1	0.267143	0.5	1.40683	-0.023911	1	12.9629	-2.3911	0	0.0140683	0	0	0	0	0	0.157225	16	9108	9106	9105	0.181599	Untreated	On support	0.248025	7.14914
2010	600749	0	6.01946	2.59746	0	14	4.28156	0	L72	0.484437	20.2298	0.186856	0.000113	9	0	0	0	0.180144	0.333333	-0.581707	-0.017834	0	13.0036	-1.7834	0	-0.0058171	0	0	0	0	0	0.360005	289	10276	10278	10275	0.29632	Untreated	On support	0.408145	6.87421
2011	813	0	6.71185	2.71882	13.1224	13	4.66805	0	C17	0.35868	20.321	-0.026172	0	9	0	1	0	0.567756	0.333333	-0.011967	0.000477	0	13.4813	0.0477	0	-0.0001197	0	0	0	0	0	0.976088	81	8823	8824	8821	0.114732	Untreated	On support	0.0578094	6.02802
2018	960	0	10.0139	4.61492	15.6036	18	1.04326	1	C32	0.586543	24.257	0.074366	6.1e-06	10	0	1	0	0.325153	0.4	-0.264568	0.008099	1	14.3587	0.8099	0.0069	-0.0026457	2.63906	1	1	0	0	0.41912	16	9898	9896	9895	0.254167	Untreated	On support	0.338737	7.2344
2013	796	0	7.25644	2.89376	0	0	0	1	H62	0.511613	20.9705	0.036864	0	7	0	0	0	0.173796	0.428571	0.185853	0.013315	1	13.0125	1.3315	0	0.0018585	0	0	0	0	0	0.862627	529	10913	10912	10911	0.350656	Untreated	On support	0.540885	7.13878
2012	600277	0	9.28196	4.81909	0	12	1.12511	1	C26	0.644881	23.6659	0.013746	0	7	0	0	0	0.852318	0.428571	0.342428	0.001075	1	14.4583	0.1075	0.00023	0.0034243	0	1	1	0	0	0.831462	361	10589	10590	10587	0.324742	Untreated	On support	0.478206	6.93047
2016	603393	0	0	3.7181	9.21131	0	1.80025	0	D45	0.144616	21.4607	0.125525	0.470607	9	0	0	0	0.35781	0.333333	0	0.060463	0	13.1248	6.0463	0	0	0	0	0	0	0	0.603565	100	10482	10484	10485	0.315407	Untreated	On support	0.454433	6.89564
2011	600355	1	0	2.81626	14.221	9	1.93268	1	C39	0.172307	20.1665	-0.091871	0.194597	5	0	0	1	0.194597	0.4	0.431017	0.003107	1	13.7044	0.3107	0	0.0043102	0.693147	0	0	0.693147	0	0.8711	36	10718	10720	10721	0.335266	Untreated	On support	0.503764	7.00247
2013	597	0	8.32796	3.32318	9.90317	17	1.09418	1	C27	0.788334	22.7454	-0.035261	4.5e-05	9	0	1	1	0.224964	0.333333	0.054615	-0.004272	1	14.0937	-0.4272	0	0.0005461	0	1	1	0	0	0.547194	729	9590	9591	9588	0.224274	Untreated	On support	0.311676	7.33659
2015	600068	0	10.5661	4.58087	18.8984	18	1.05745	1	E48	0.779825	25.5724	-0.037213	0.000461	9	0	1	0	0.423353	0.555556	0.664534	0.006524	1	14.8894	0.6524	0.0104	0.0066453	2.19722	1	1	0	0	0.195435	100	10270	10268	10267	0.29524	Untreated	On support	0.405655	6.87625
2010	837	0	7.88285	3.56652	15.0683	12	2.93669	0	C34	0.443441	21.3698	0.114952	0.0003	8	0	1	0	0.266506	0.375	0.384239	0.008212	0	13.5175	0.8212	0	0.0038424	0	0	0	0	0	0.696233	36	9122	9124	9121	0.182918	Untreated	On support	0.251531	7.16246
2016	600539	0	0	3.29046	11.0469	15	6.88549	3	C30	0.183749	20.1856	-0.105963	0	9	0	0	0	0.117012	0.333333	0.407913	-0.010539	9	12.4684	-1.0539	0	0.0040791	0	0	0	0	1	0.301303	289	5651	5653	5650	0.309982	Treated	On support	2.23586	6.0812
2018	785	0	8.6477	3.81795	14.8205	21	1.11948	1	F52	0.517737	21.7261	0.087697	0	9	0	1	0	0.412495	0.333333	0.227881	0.029649	1	14.5671	2.9649	0	0.0022788	0	0	0	0	0	0.780336	64	8951	8950	8953	0.165623	Untreated	On support	0.200923	6.98322
2018	600069	1	8.28269	4.00942	18.2447	21	1.60985	2	C22	0.583335	22.25	-0.077596	0.001313	9	0	0	1	0.473491	0.444444	-0.082547	0.000438	4	14.8602	0.0438	0	-0.0008255	1.38629	0	0	0.693147	1	0.741817	81	5959	5957	5956	0.320999	Treated	On support	2.19831	6.15645
2011	665	0	7.6799	3.62904	12.4684	15	2.36565	0	C29	0.685234	20.6895	0.127623	1.4e-05	11	0	1	0	0.233856	0.363636	0.239193	0.018374	0	13.7321	1.8374	0	0.0023919	0	0	0	0	0	0.834302	25	8857	8858	8859	0.146752	Untreated	On support	0.143221	6.742
2016	600392	0	8.11083	4.17643	13.8778	13	5.42967	3	C32	0.44623	21.6464	-0.042356	0	9	0	1	0	0.201399	0.333333	5.31854	-0.005455	9	14.7658	-0.5455	0.0088	0.0531854	0	0	0	0	1	0.581444	100	2184	2183	2182	0.193829	Treated	On support	4.5456	7.11895
2012	600259	0	8.50394	3.95014	0	12	6.50023	0	B09	0.697407	21.6449	0.004168	0	11	0	1	0	0.450361	0.363636	0.894462	0.001993	0	14.8082	0.1993	0.0014	0.0089446	0	0	0	0	0	0.993149	49	8853	8851	8850	0.144813	Untreated	On support	0.137606	6.714
2017	600165	0	7.93625	3.60507	14.6753	19	5.34051	1	C33	0.556243	21.5558	0.050325	2.2e-05	11	0	0	0	0.29202	0.363636	-0.818621	0.001175	1	14.1158	0.1175	0	-0.0081862	1.38629	0	0	0	0	0.0636108	256	10400	10401	10398	0.308332	Untreated	On support	0.437101	6.88408
2012	600778	4	9.13905	4.36575	15.9847	16	1.19214	1	F52	0.765603	22.779	0.06247	1.6e-05	9	0	1	0	0.177648	0.444444	0.585874	0.007979	1	14.4657	0.7979	0	0.0058587	0	1	1	1.60944	0	0.454174	144	9694	9693	9696	0.232922	Untreated	On support	0.318752	7.33493
2019	600363	1	8.6691	3.62109	16.8925	18	1.66747	0	C39	0.488557	22.4728	0.004537	0	9	0	0	0	0.211425	0.333333	-0.150706	0.006073	0	14.6357	0.6073	0.0351	-0.0015071	3.49651	1	1	0.693147	0	0.47198	144	11451	11450	11453	0.391011	Untreated	On support	0.644725	7.51801
2014	600965	0	7.55058	3.17561	0	10	3.21059	0	A03	0.249104	20.9377	0.153425	0.066881	6	0	0	1	0.19029	0.5	0.027881	0.015844	0	13.8925	1.5844	0	0.0002788	0	0	0	0	0	0.363523	81	11021	11020	11019	0.358764	Untreated	On support	0.560681	7.2197
2011	590	0	6.76043	2.71885	11.5129	15	3.52324	1	C27	0.4003	20.2165	0.051234	0	7	0	1	0	0.180151	0.428571	-0.065186	0.034171	1	13.5671	3.4171	0	-0.0006519	0	0	0	0	0	0.798032	16	8983	8981	8984	0.168413	Untreated	On support	0.209353	7.01557
2010	600828	0	8.27884	4.44631	0	16	4.73656	0	F52	0.612365	21.2005	0.152705	0	8	0	0	0	0.667758	0.375	0.341289	0.027679	0	14.5537	2.7679	0	0.0034129	0	0	0	0	0	0.989057	81	9871	9869	9872	0.250337	Untreated	On support	0.33388	7.26803
2015	600222	0	7.52357	3.48598	14.4665	16	2.27885	1	C27	0.431951	21.6939	0.018666	0	9	0	1	0	0.22972	0.444444	0.197024	-0.001449	1	14.3851	-0.1449	0.016	0.0019702	0	0	0	0	0	0.226974	121	9205	9206	9207	0.190363	Untreated	On support	0.269587	7.21828
2015	935	0	7.68182	3.40388	16.6809	16	1.21572	0	C30	0.400878	22.4192	0.057232	0	10	0	0	0	0.581618	0.3	0.095055	-0.00297	0	15.8621	-0.297	0	0.0009505	0	1	1	0	0	0.0727606	81	10288	10290	10291	0.298162	Untreated	On support	0.412472	6.87169
2014	600880	0	7.77239	2.95525	14.3726	19	2.05563	0	R85	0.147004	22.3008	0.10968	0.012198	9	0	1	0	0.233223	0.333333	0.265619	0.020766	0	14.9217	2.0766	0.0513	0.0026562	0	1	0	0	0	0.740907	81	9444	9443	9446	0.212016	Untreated	On support	0.301012	7.3034
2013	600218	0	8.49203	4.14096	15.354	15	1.57502	0	C34	0.554315	21.648	0.016205	0.000105	11	0	1	0	0.443869	0.363636	-0.088493	0.00252	0	13.7835	0.252	0	-0.0008849	0	0	0	0	0	0.813756	25	8854	8856	8857	0.146225	Untreated	On support	0.141692	6.73454
2010	600495	0	8.09985	3.89373	0	6	2.57638	0	C37	0.329506	21.4516	0.044421	0	11	0	1	0	0.300994	0.363636	0.776029	0.000973	0	12.3243	0.0973	0	0.0077603	1.60944	0	0	0	0	0.885728	16	8926	8928	8925	0.160165	Untreated	On support	0.184727	6.92494
2018	600379	1	7.48915	3.07981	0	16	2.33811	3	C38	0.341981	20.4881	0.070173	0	6	0	1	0	0.269647	0.5	-0.256737	0.006887	9	14.3964	0.6887	0.0313	-0.0025674	0	0	0	0.693147	1	0.541436	196	1140	1139	1142	0.170828	Treated	On support	4.80678	6.92259
2015	600703	1	8.32851	3.50652	18.9004	19	3.05461	3	C39	0.231038	23.7572	0.115053	0.001577	7	0	0	0	0.297621	0.428571	-0.040751	0.022905	9	14.508	2.2905	0.069	-0.0004075	0	1	1	0.693147	1	0.554868	441	8567	8565	8564	0.459814	Treated	On support	1.04655	7.25703
2016	856	0	0	3.35411	16.0141	18	2.94747	0	C35	0.787845	21.2223	0.003553	0	7	0	1	0	0.3	0.428571	0.270787	-0.010598	0	14.3036	-1.0598	0.0104	0.0027079	0	0	0	0	0	0.326793	100	9068	9067	9070	0.1787	Untreated	On support	0.240021	7.11932
2019	600159	0	7.96873	3.98065	0	21	0.937034	0	K70	0.463484	22.2205	0.117085	4.6e-05	9	0	1	0	0.477006	0.333333	8.08249	0.003909	0	14.7793	0.3909	0	0.0808249	0	0	0	0	0	0.323729	25	9002	9001	9000	0.171178	Untreated	On support	0.217753	7.04824
2017	600575	0	8.70967	3.46026	18.1999	14	1.28227	0	G55	0.439288	23.5718	0.076643	0	9	0	1	1	0.566121	0.333333	0.134622	0.008751	0	14.3939	0.8751	2e-05	0.0013462	0	1	1	0	0	0.422552	324	9304	9306	9307	0.199495	Untreated	On support	0.285868	7.25776
2019	926	0	9.42016	4.64129	12.2061	20	0.88231	0	K70	0.757844	24.6566	0.128016	0.009119	9	0	0	0	0.243052	0.333333	5.96087	0.004728	0	15.0221	0.4728	0.005	0.0596087	0	1	1	0	0	0.341632	729	12223	12224	12225	0.489094	Untreated	On support	0.837576	7.74974
2015	600896	1	6.98659	2.69223	17.8865	19	2.35029	2	G55	0.646296	22.431	0.034412	8.3e-06	7	0	0	1	0.141059	0.428571	0.210827	0.022512	4	14.184	2.2512	0	0.0021083	0	1	1	0.693147	1	0.147706	529	8266	8265	8264	0.426911	Treated	On support	1.32827	7.21684
2014	988	1	7.99452	3.21554	0	14	2.65261	4	C39	0.384425	22.2689	0.038242	0	9	0	1	0	0.323575	0.333333	-0.087162	0.005502	16	15.4132	0.5502	0.0534	-0.0008716	0	0	0	0.693147	1	0.435222	256	2263	2261	2264	0.195317	Treated	On support	4.50721	7.12675
2016	600192	0	7.83806	3.20264	0	18	1.44016	1	C38	0.551894	22.258	0.000713	2.3e-05	9	0	1	1	0.340176	0.333333	-0.012942	0.000965	1	13.3032	0.0965	0.0268	-0.0001294	1.38629	0	0	0	0	0.986491	49	9219	9221	9218	0.191383	Untreated	On support	0.271782	7.22313
2015	761	0	0	0	17.0358	17	1.08385	5	C31	0.720229	24.5179	-0.051843	1.8e-05	7	0	1	0	0.783661	0.428571	0.572254	0.001964	25	13.4372	0.1964	0.0524	0.0057225	0	1	1	0	1	0.737439	64	2914	2916	2917	0.210069	Treated	On support	4.06237	7.17144
2010	600251	0	7.37522	3.49056	11.3254	7	5.11387	0	C13	0.630497	21.5545	-0.059028	0.001147	9	0	1	0	0.210558	0.333333	1.41426	0.002912	0	13.2836	0.2912	0	0.0141426	0	0	0	0	0	0.155667	49	9178	9176	9175	0.188444	Untreated	On support	0.265255	7.20835
2011	888	0	7.33991	3.18205	12.3849	14	2.94964	0	L72	0.252381	20.9184	0.22958	0.000268	9	0	1	0	0.396167	0.333333	-0.342689	0.008771	0	13.1194	0.8771	0	-0.0034269	0	0	0	0	0	0.679432	36	8860	8858	8857	0.147641	Untreated	On support	0.145816	6.75475
2013	600091	0	0	0.936905	15.9135	16	1.86633	2	C26	0.657032	20.9917	-0.066867	1.8e-05	9	0	0	1	0.15	0.333333	17.9617	-0.015586	4	12.1442	-1.5586	0	0.179617	0	0	0	0	1	0.690381	144	6305	6306	6303	0.334153	Treated	On support	2.14719	6.31057
2016	600744	0	8.3572	3.34127	17.7532	20	1.12757	0	D44	0.788814	23.6828	0.082477	6e-06	11	0	1	0	0.341803	0.363636	0.2767	0.000874	0	14.541	0.0874	0.0036	0.002767	0	1	1	0	0	0.455626	25	9544	9543	9542	0.220177	Untreated	On support	0.307951	7.3296
2015	926	1	9.19049	4.65231	10.8198	16	1.02276	5	K70	0.726055	24.3969	0.001105	0.00306	9	0	0	0	0.260206	0.333333	-0.257522	0.004785	25	15.0958	0.4785	0.0034	-0.0025752	0	1	1	0.693147	1	0.668212	729	8625	8626	8627	0.472199	Treated	On support	0.966984	7.2635
2015	600745	1	7.03902	3.04987	0	19	2.37262	2	K70	0.47462	23.1377	-0.029796	0.064897	5	0	0	0	0.241573	0.4	2.08549	-0.004385	4	14.6264	-0.4385	0	0.0208549	0	1	1	0.693147	1	0.347146	121	8591	8590	8589	0.464586	Treated	On support	1.01277	7.26085
2018	939	0	0	2.57743	14.8946	19	1.09327	1	D44	0.941334	24.2085	-0.010095	0.001431	9	0	0	1	0.290799	0.333333	0.497337	-0.007696	1	13.657	-0.7696	0	0.0049734	0	1	1	0	0	0.496557	400	12057	12059	12056	0.453267	Untreated	On support	0.801737	7.80295
2019	707	0	0	3.70834	15.5808	22	1.34213	1	C26	0.948966	22.0142	0.040373	3.2e-06	9	0	0	0	0.251135	0.333333	0.214068	0.001981	1	13.7106	0.1981	0	0.0021407	0	0	0	0	0	0.561898	144	10990	10988	10987	0.356073	Untreated	On support	0.554075	7.19158
2012	600307	0	10.3438	4.78252	15.908	12	1.02676	0	C31	0.73569	24.5542	0.011178	0	15	0	1	0	0.837353	0.333333	0.157156	0.003303	0	13.7276	0.3303	0	0.0015716	0	1	1	0	0	0.861793	25	8857	8858	8855	0.146573	Untreated	On support	0.142696	6.73942
2011	404	0	8.94325	4.30345	0	15	1.08392	2	C34	0.776426	22.1623	0.037442	5.1e-05	9	0	1	0	0.299155	0.333333	-0.208976	0.00044	4	13.3541	0.044	0	-0.0020898	1.94591	0	0	0	1	0.211378	400	2157	2155	2158	0.193128	Treated	On support	4.56265	7.11502
2017	801	1	8.48411	3.56386	17.4088	19	1.69757	1	C39	0.526438	22.3318	-0.034628	0	7	0	1	1	0.47605	0.428571	0.491003	-4e-06	1	13.2357	-0.0004	0.0599	0.00491	0	1	0	0.693147	0	0.634147	100	9177	9175	9174	0.188313	Untreated	On support	0.264956	7.20754
2014	810	1	9.14924	4.30516	9.90354	16	1.40681	2	C39	0.48494	22.0868	0.054724	0.058106	9	0	0	0	0.585425	0.333333	-0.516084	-0.003632	4	15.0587	-0.3632	0.0472	-0.0051608	4.54329	0	0	0.693147	1	0.291809	144	5248	5249	5250	0.292766	Treated	On support	2.2917	6.09278
2018	600476	0	7.02967	3.05999	0	15	4.13719	0	I65	0.567464	20.0989	-0.008606	0	9	0	1	0	0.329847	0.333333	0.900722	-0.014954	0	13.6769	-1.4954	0.0091	0.0090072	0	0	0	0	0	0.754261	9	8831	8833	8834	0.133897	Untreated	On support	0.105977	6.53066
2013	600234	0	0	2.84945	0	0	0	2	C39	0.827098	19.9068	0.006253	3.7e-05	7	0	0	0	0.098792	0.428571	-0.002595	-0.019435	4	12.6042	-1.9435	0	-2.59e-05	0	0	0	0	1	0.0204096	324	5834	5832	5835	0.316242	Treated	On support	2.21429	6.11651
2017	600321	0	7.63194	3.95781	10.9251	16	1.78277	0	C20	0.202739	21.9275	0.038418	0.004545	9	0	0	0	0.23704	0.333333	0.469379	-0.006988	0	14.2135	-0.6988	0	0.0046938	0	0	0	0	0	0.360129	16	11068	11067	11070	0.36206	Untreated	On support	0.569136	7.25474
2017	600721	0	7.0749	3.08987	0	21	1.90517	4	M73	0.147452	21.4327	-0.024725	0.182914	11	0	1	0	0.198621	0.363636	0.469498	0.007074	16	13.4593	0.7074	0	0.004695	0	0	0	0	1	0.948618	169	1300	1299	1298	0.174381	Treated	On support	4.81534	6.96096
2018	600277	3	9.44158	4.73665	17.1848	18	0.947314	2	C26	0.523497	24.3257	0.098635	0.00144	8	0	0	0	0.491559	0.375	0.030512	0.006857	4	15.2093	0.6857	0.002	0.0003051	0	1	1	1.38629	1	0.474808	361	8270	8272	8269	0.427238	Treated	On support	1.32492	7.21754
2019	600771	1	7.51755	2.98272	14.3458	23	2.66863	0	C27	0.309717	21.9866	-0.039809	0.001351	8	0	0	0	0.148099	0.375	0.160479	0.020284	0	14.9221	2.0284	0.0526	0.0016048	0	0	0	0.693147	0	0.905006	81	11505	11506	11507	0.39536	Untreated	On support	0.657359	7.54758
2018	600243	1	7.09868	2.60691	12.3174	18	1.06146	6	C34	0.367168	21.6178	0.020972	0.014744	9	0	0	1	0.118535	0.444444	0.044361	-0.010992	36	13.5305	-1.0992	0	0.0004436	2.77259	0	0	0.693147	1	0.742501	169	7258	7256	7259	0.371529	Treated	On support	1.86825	6.81718
2012	600714	0	6.95229	3.13152	0	16	3.01971	0	B06	0.674522	21.0007	0.048744	0	11	0	1	0	0.447933	0.363636	-0.026684	0.003114	0	13.9947	0.3114	0	-0.0002668	0	0	0	0	0	0.786656	9	8829	8831	8828	0.129706	Untreated	On support	0.0940329	6.45696
2019	600209	1	0	2.46638	12.4697	20	2.38447	1	E50	0.236374	20.3141	-0.028559	0.000493	8	0	0	0	0.2	0.375	2.2005	-0.010712	1	14.2017	-1.0712	0	0.022005	0	0	0	0.693147	0	0.939879	324	10396	10398	10395	0.30794	Untreated	On support	0.436112	6.88345
2019	952	0	7.0777	2.8726	17.0923	20	1.812	0	C27	0.454122	21.2923	0.08163	5.4e-05	7	0	1	1	0.165713	0.428571	-0.072974	0.016628	0	14.4951	1.6628	0.0735	-0.0007297	3.21888	0	0	0	0	0.696721	100	9337	9336	9335	0.202884	Untreated	On support	0.290921	7.27101
2010	600898	1	0	4.46404	0	0	0	0	F52	0.611324	20.0333	0.142929	0	7	0	0	0	0.106921	0.428571	0.527766	0.002103	0	14.0985	0.2103	0	0.0052777	0	0	0	0.693147	0	0.537581	36	10556	10558	10559	0.321957	Untreated	On support	0.47093	6.91653
2017	600438	0	9.64026	4.29662	0	13	1.93444	0	C13	0.463569	23.9638	0.11413	0.002905	9	0	0	0	0.524524	0.333333	-0.239195	0.0115	0	15.6541	1.15	0.0195	-0.0023919	0	1	1	0	0	0.57503	64	11452	11450	11453	0.390973	Untreated	On support	0.644608	7.51777
2012	783	5	0	0	16.8427	0	0	2	J67	0.612525	24.1659	-0.057395	2.8e-05	12	0	0	0	0.147157	0.333333	0.121201	0.005902	4	16	0.5902	0	0.001212	0	1	1	1.79176	1	0.939538	324	8504	8506	8503	0.451906	Treated	On support	1.10681	7.24826
2017	799	0	7.45157	3.2807	11.586	20	2.87419	0	C15	0.210903	21.6561	0.08857	0	9	0	1	0	0.309998	0.333333	0.807355	0.015196	0	15.3727	1.5196	0	0.0080735	0	0	0	0	0	0.83347	144	9077	9079	9076	0.179542	Untreated	On support	0.242429	7.12782
2019	601020	0	7.81542	3.58537	13.0603	3	1.43402	6	B09	0.378464	22.2358	0.094601	0.004122	8	0	0	0	0.38758	0.375	1.04749	0.004188	36	15.07	0.4188	0.0052	0.0104749	0	0	0	0	1	0.794514	196	6770	6772	6773	0.352334	Treated	On support	2.03306	6.55968
2018	673	1	7.7317	3.59299	15.7901	21	2.41805	3	R87	0.689115	21.4823	-0.069611	0.005075	9	0	0	0	0.221787	0.333333	1.86053	0.027413	9	14.3102	2.7413	0	0.0186053	0	0	0	0.693147	1	0.942136	1225	6477	6476	6475	0.340547	Treated	On support	2.11125	6.39323
2014	930	0	8.81186	4.07627	17.9163	15	1.66339	0	C26	0.547832	22.6496	0.030124	2.7e-05	9	0	1	0	0.20738	0.333333	-0.15743	0.002952	0	14.2002	0.2952	0.013	-0.0015743	0	1	1	0	0	0.720331	49	9603	9605	9606	0.225559	Untreated	On support	0.312753	7.33737
2014	600089	0	9.85941	4.47093	17.2928	17	1.31463	0	C38	0.645475	24.8057	-0.023304	0.001522	11	0	0	0	0.116486	0.363636	0.021268	0.008547	0	14.6534	0.8547	0.042	0.0002127	0	1	1	0	0	0.854243	16	12260	12261	12262	0.50328	Untreated	On support	0.879005	7.67984
2012	939	0	7.81276	2.9989	17.1359	13	1.27683	1	B06	0.735982	23.1773	-0.032266	0.003539	9	0	0	0	0.284911	0.333333	0.976301	0.004951	1	14.0559	0.4951	0	0.009763	4.00733	1	1	0	0	0.044056	400	11618	11620	11621	0.405707	Untreated	On support	0.685301	7.61501
2016	521	0	0	0	15.7788	23	1.08185	2	C38	0.586964	23.2496	0.078784	0.004707	9	0	1	0	0.224685	0.333333	-0.192011	0.005321	4	14.145	0.5321	0.0543	-0.0019201	0	1	1	0	1	0.693834	441	4139	4138	4141	0.244008	Treated	On support	2.98517	6.97685
2013	600581	0	9.60919	4.63452	12.948	11	0.978662	0	C31	0.837984	23.8368	0.112622	0	9	0	1	0	0.531222	0.333333	-0.246254	0.002719	0	14.0616	0.2719	0.0084	-0.0024625	2.77259	1	1	0	0	0.76345	9	9438	9437	9436	0.211109	Untreated	On support	0.30022	7.29987
2012	600298	0	8.07642	3.55988	17.7664	12	1.41636	0	C14	0.476868	22.4182	0.057402	0	11	0	1	0	0.393656	0.545455	0.335059	0.01745	0	14.4829	1.745	0.0435	0.0033506	0	1	1	0	0	0.521484	25	9018	9019	9016	0.172987	Untreated	On support	0.223173	7.06672
2015	752	0	7.08143	3.61463	0	18	3.60275	0	C15	0.12948	21.0766	0.080459	3e-05	9	0	0	0	0.106535	0.333333	-0.105673	0.012847	0	12.1007	1.2847	0	-0.0010567	0	0	0	0	0	0.575078	121	10937	10936	10939	0.35232	Untreated	On support	0.544954	7.15497
2016	600083	0	0	3.30061	0	19	43.2294	5	C39	0.469158	18.6838	0.143804	0.133043	7	0	0	0	0.165106	0.428571	-0.34227	0.02388	25	14.5214	2.388	0	-0.0034227	0	0	0	0	1	0.409511	121	4483	4482	4481	0.257906	Treated	On support	2.67502	6.72035
2013	949	0	8.17363	3.43816	13.5924	14	1.1484	0	C28	0.59784	22.1836	-0.053534	0.000134	9	0	1	0	0.413115	0.333333	-0.039283	0.000321	0	12.9826	0.0321	0.0301	-0.0003928	0	0	0	0	0	0.598048	16	9065	9067	9068	0.17823	Untreated	On support	0.238645	7.11462
2017	157	1	9.6055	4.01468	17.4723	17	0.967453	1	C35	0.540256	25.1439	0.034289	0.006083	7	0	0	1	0.177793	0.571429	0.067551	0.001076	1	15.7101	0.1076	0.0375	0.0006755	5.6058	1	1	0.693147	0	0.115598	169	12330	12328	12327	0.553814	Untreated	On support	1.25156	7.69943
2015	600359	0	6.98534	2.74478	12.7886	16	2.35597	0	A01	0.693886	21.7332	0.030057	0	7	0	1	0	0.399107	0.428571	3.36424	-0.000156	0	13.5671	-0.0156	0.0095	0.0336424	0	0	0	0	0	0.685033	49	9089	9090	9087	0.18033	Untreated	On support	0.244607	7.13591
2014	600759	0	8.40712	4.12689	0	18	1.69173	5	F51	0.530371	23.1919	0.009428	0	7	0	0	0	0.293828	0.428571	-0.102833	-0.004084	25	15.2957	-0.4084	0	-0.0010283	0	1	1	0	1	0.206682	1369	8302	8300	8303	0.429505	Treated	On support	1.30192	7.22199
2012	980	0	7.3308	3.19699	15.8034	12	1.0698	1	C36	0.338511	21.3437	0.105994	0	7	0	0	1	0.333016	0.428571	0.587765	0.010103	1	12.5426	1.0103	0	0.0058776	0	0	0	0	0	0.564916	100	10712	10711	10710	0.334622	Untreated	On support	0.502209	6.99693
2014	600753	0	5.94711	2.32193	0	18	7.89189	2	F51	0.467789	19.2521	-0.002041	0	9	0	0	0	0.225183	0.333333	5.22235	0.000232	4	12.5426	0.0232	0	0.0522235	0	0	0	0	1	0.681471	256	4260	4262	4259	0.248954	Treated	On support	2.86188	6.8963
2019	600567	4	9.4949	4.13368	20.1354	18	1.0562	1	C22	0.649931	24.4738	0.031373	0.002621	7	0	0	1	0.292696	0.428571	0.023954	0.011521	1	15.626	1.1521	0.0236	0.0002395	3.63759	1	1	1.60944	0	0.814257	121	12231	12233	12234	0.492778	Untreated	On support	0.845242	7.73089
2014	639	0	8.10834	3.92787	10.2888	18	1.98492	0	C13	0.344343	21.3436	0.105543	0	9	0	0	0	0.419627	0.333333	-0.129193	0.018793	0	13.2824	1.8793	0.0321	-0.0012919	2.07944	0	0	0	0	0.772985	100	10275	10273	10276	0.296046	Untreated	On support	0.407512	6.87461
2015	415	7	8.61438	4.06003	18.4871	19	0.996472	0	L71	0.753311	25.6053	0.053177	4.5e-05	9	0	0	0	0.446422	0.333333	0.077577	0.003976	0	14.5487	0.3976	0	0.0007758	0	1	1	2.07944	0	0.321173	64	12221	12219	12218	0.487948	Untreated	On support	0.835876	7.75545
2012	600806	0	0	2.71743	15.9125	18	1.31267	0	C34	0.464997	21.6589	0.00297	0	12	0	1	0	0.252272	0.333333	-0.05913	0.001755	0	14.2083	0.1755	0.0397	-0.0005913	0	0	0	0	0	0.723985	25	8948	8949	8950	0.164911	Untreated	On support	0.198789	6.97547
2013	600764	0	7.79941	3.73596	11.3676	17	2.32563	0	I65	0.51837	21.1212	-0.051394	0	5	0	1	0	0.53473	0.4	1.05741	0.003211	0	14.761	0.3211	0.0371	0.0105741	0	0	0	0	0	0.822941	121	8919	8918	8921	0.159557	Untreated	On support	0.182865	6.91831
2013	600969	0	7.77297	3.30422	15.0408	9	1.1432	0	D44	0.661315	22.3995	0.063622	0	9	0	1	1	0.178803	0.444444	-0.079384	0.005623	0	14.0506	0.5623	0	-0.0007938	0	1	1	0	0	0.45187	484	9544	9543	9542	0.220032	Untreated	On support	0.307804	7.32934
2016	601801	0	9.29365	4.22725	15.656	6	3.179	0	R85	0.208197	23.1224	0.050575	5.5e-05	9	0	1	0	0.535008	0.333333	-0.177541	0.029086	0	13.8643	2.9086	0	-0.0017754	0	1	1	0	0	0.088332	25	9220	9222	9223	0.191475	Untreated	On support	0.271976	7.22357
2014	600888	0	8.54671	3.8186	0	18	1.21782	1	C39	0.636601	22.8985	0.043855	1.8e-05	8	0	0	0	0.281391	0.375	0.472661	-0.003886	1	14.1146	-0.3886	0.049	0.0047266	0	1	1	0	0	0.41171	16	11616	11615	11618	0.405442	Untreated	On support	0.684495	7.61327
2016	600355	3	6.83767	2.94709	14.9636	14	8.6001	1	C39	0.292886	20.1753	0.061238	0.121929	6	0	0	1	0.121929	0.5	-0.027394	0.002643	1	14.3554	0.2643	0.0988	-0.0002739	0	0	0	1.38629	0	0.886426	36	10762	10760	10763	0.33871	Untreated	On support	0.512019	7.03338
2019	903	0	8.8872	4.22279	17.9218	20	0.960215	2	C34	0.554377	23.251	0.101866	0	7	0	1	0	0.329887	0.428571	0.913765	0.010603	4	14.028	1.0603	0.0702	0.0091377	2.99573	1	1	0	1	0.717531	225	4117	4118	4119	0.243124	Treated	On support	3.00894	6.98945
2014	413	0	0	0	14.2186	0	0	3	C39	0.480613	23.2464	-0.003534	0.000405	7	0	0	0	0.146537	0.428571	2.44451	0.022007	9	13.7837	2.2007	0.0279	0.0244451	0	1	1	0	1	0.896145	324	8605	8604	8603	0.467771	Treated	On support	0.992171	7.26522
2010	600719	0	7.14759	3.37869	15.6408	14	2.09614	1	D44	0.494669	21.1165	0.140295	0.000107	9	0	1	1	0.329051	0.333333	1.85667	0.023951	1	13.5582	2.3951	0	0.0185667	0	0	0	0	0	0.717801	16	8927	8925	8924	0.159988	Untreated	On support	0.184183	6.92302
2017	603679	0	0	3.24614	0	0	1.6855	0	C38	0.299676	20.4205	0.047423	0.357754	9	0	0	1	0.170243	0.333333	0.548601	0.024326	0	14.2589	2.4326	0.0183	0.005486	2.07944	0	0	0	0	0.072509	169	10397	10395	10398	0.307866	Untreated	On support	0.435922	6.88333
2018	600812	0	8.75046	3.54539	17.7993	24	1.05644	0	C27	0.692354	23.609	0.043218	2.6e-06	11	0	1	0	0.215984	0.454545	-0.096364	0.001441	0	14.3142	0.1441	0.0361	-0.0009636	0	1	1	0	0	0.276803	25	9776	9774	9777	0.23907	Untreated	On support	0.323303	7.32305
2010	600482	0	8.46611	3.90589	13.5142	6	2.99756	0	C38	0.623011	21.823	0.021836	0.001395	9	0	1	1	0.339889	0.333333	-0.067715	0.005158	0	13.8627	0.5158	0	-0.0006771	1.94591	0	0	0	0	0.737609	25	9063	9065	9062	0.177842	Untreated	On support	0.237507	7.11081
2016	603319	0	0	2.98197	13.9154	0	2.03621	0	C36	0.376294	20.6812	0.087013	0.374484	9	0	0	0	0.206827	0.333333	0	0.058745	0	12.8975	5.8745	0.0497	0	2.99573	0	0	0	0	0.980974	64	10432	10430	10433	0.310931	Untreated	On support	0.443505	6.88793
2018	571	0	7.52144	2.7658	14.9157	24	1.21197	9	S90	0.554102	22.165	-0.074971	0.01233	7	0	0	0	0.10992	0.428571	-0.44188	0.00391	81	14.6376	0.391	0	-0.0044188	0	0	0	0	1	0.390048	529	8205	8206	8203	0.421967	Treated	On support	1.37901	7.20691
2017	603101	0	8.51788	4.32999	13.742	1	1.24253	0	F52	0.4696	21.6144	0.144808	0.629458	9	0	0	0	0.623948	0.333333	0.319987	0.015396	0	13.6917	1.5396	0	0.0031999	0	0	0	0	0	0.265846	16	10003	10004	10005	0.266203	Untreated	On support	0.354834	7.11536
2014	868	0	8.79083	3.94277	12.3458	17	1.5163	0	C36	0.711928	22.3236	0.025587	1.2e-05	10	0	1	0	0.207313	0.4	0.034817	0.001337	0	14.3983	0.1337	0	0.0003482	1.38629	1	0	0	0	0.504274	36	9356	9358	9355	0.204569	Untreated	On support	0.293137	7.27762
2019	600069	0	8.00799	3.78462	17.0886	22	1.6963	0	C22	0.712811	22.2068	0.008261	0.001021	9	0	0	0	0.473491	0.444444	-0.097738	-0.009522	0	15.0589	-0.9522	0	-0.0009774	1.38629	0	0	0	0	0.420434	81	10511	10513	10510	0.317981	Untreated	On support	0.460644	6.90229
2016	601099	0	0	0	12.8376	0	0	0	J67	0.687988	24.4212	-0.099729	0	7	0	0	0	0.128806	0.428571	0.602673	0.000143	0	16.6207	0.0143	0	0.0060267	0	1	1	0	0	0.137677	225	12298	12299	12300	0.529199	Untreated	On support	1.0607	7.68534
2015	595	0	6.39661	2.26232	14.0977	19	2.90895	2	C34	0.382771	20.9132	-0.05138	6.1e-05	11	0	0	0	0.534251	0.363636	-0.760442	-0.015979	4	13.4566	-1.5979	0	-0.0076044	3.09104	0	0	0	1	0.468017	400	3988	3986	3989	0.237722	Treated	On support	3.16002	7.05744
2015	600439	0	7.89599	2.90324	12.5679	12	1.8918	0	C19	0.519042	22.3082	0.006424	2.7e-05	9	0	0	0	0.31338	0.333333	-0.021789	0.008925	0	12.6761	0.8925	0.0271	-0.0002179	0.693147	1	0	0	0	0.977754	9	11038	11037	11036	0.359881	Untreated	On support	0.563381	7.23189
2019	600227	0	7.90226	3.75438	9.95863	19	1.17203	1	C27	0.324696	22.272	0.029774	3.9e-05	9	0	0	1	0.264441	0.333333	0.215773	-0.004868	1	14.103	-0.4868	0.0384	0.0021577	1.09861	0	0	0	0	0.069034	25	11191	11189	11192	0.370897	Untreated	On support	0.59437	7.34686
2014	600595	0	8.95665	4.32135	16.1181	12	1.13838	0	C32	0.75498	23.9488	0.057273	0.000202	9	0	0	0	0.528309	0.333333	0.017663	-0.002829	0	13.2357	-0.2829	0	0.0001766	0	1	1	0	0	0.94515	441	11395	11397	11398	0.386573	Untreated	On support	0.632469	7.48481
2015	600438	1	9.45965	4.24017	15.504	11	2.24757	4	C13	0.576054	22.5299	0.167123	0.004262	9	0	0	0	0.573504	0.333333	-0.363827	-0.004935	16	15.0571	-0.4935	0.0134	-0.0036383	0	1	1	0.693147	1	0.847392	64	5753	5752	5755	0.313364	Treated	On support	2.22421	6.09793
2011	600221	0	0	0	19.6241	12	1.0404	0	G56	0.820765	25.1214	0.073661	0	7	0	1	0	0.416046	0.428571	-0.114518	0.004518	0	14.2524	0.4518	0	-0.0011452	0	1	1	0	0	0.622084	196	10297	10296	10299	0.299057	Untreated	On support	0.414642	6.87113
2018	603669	0	8.23522	4.245	14.4181	3	2.07627	2	C27	0.333652	21.4498	0.089884	0.12375	7	0	0	1	0.495	0.428571	0.334757	0.019606	4	14.3461	1.9606	0.0146	0.0033476	0	0	0	0	1	0.801624	16	5543	5541	5540	0.30537	Treated	On support	2.2513	6.06652
2019	678	0	7.36328	2.68873	16.7219	22	1.71336	0	C34	0.529874	21.7147	0.00846	0	9	0	0	0	0.279366	0.333333	0.216314	-0.0047	0	13.7933	-0.47	0.0302	0.0021631	0	0	0	0	0	0.240311	16	10775	10777	10774	0.33999	Untreated	On support	0.515158	7.04533
2018	600594	1	8.26684	3.01852	0	14	1.07117	2	C27	0.3961	22.5913	0.033093	0.258491	7	0	0	0	0.234185	0.428571	-0.046551	0.014281	4	13.4828	1.4281	0.0385	-0.0004655	0	1	1	0.693147	1	0.251883	324	8118	8116	8115	0.415242	Treated	On support	1.45164	7.19164
2012	498	0	0	4.31924	14.0258	0	0	0	E48	0.771108	22.9031	-0.086542	1.8e-05	9	0	1	0	0.6066	0.333333	0	-0.109956	0	13.8652	-10.9956	0	0	2.48491	1	1	0	0	0.374529	16	9002	9001	9000	0.171203	Untreated	On support	0.217828	7.04852
2015	710	0	6.66827	2.92206	11.9678	18	13.1539	2	C36	0.764096	20.0279	-0.141937	0	7	0	0	0	0.588638	0.428571	0.921381	-0.012254	4	13.0847	-1.2254	0.0569	0.0092138	0	0	0	0	1	0.73087	196	3680	3681	3678	0.229041	Treated	On support	3.425	7.12737
2013	751	0	0	3.55505	13.8155	0	0	2	C32	0.502723	22.0265	-0.079645	2e-05	8	0	1	0	0.291073	0.375	0.054815	0.002606	4	13.1111	0.2606	0.0002	0.0005482	0	0	0	0	1	0.967282	36	2459	2458	2457	0.19926	Treated	On support	4.39736	7.14618
2013	792	0	8.51902	3.31199	0	16	1.05802	0	C26	0.665331	24.7086	0.00249	2.6e-05	11	0	1	0	0.309902	0.363636	1.16022	0.007541	0	14.4645	0.7541	0	0.0116022	0	1	1	0	0	0.518695	9	9989	9988	9991	0.264674	Untreated	On support	0.35277	7.13232
2018	668	0	7.30283	3.46947	13.7907	22	1.17543	0	K70	0.659968	21.7597	0.018063	0	7	0	0	0	0.392808	0.428571	1.33382	0.001014	0	14.7432	0.1014	0	0.0133382	0	0	0	0	0	0.625777	25	10749	10748	10751	0.33763	Untreated	On support	0.509398	7.02353
2011	600269	0	8.01554	3.37153	19.3528	11	0.921113	0	G54	0.535359	23.859	0.083221	4.6e-06	13	0	1	0	0.519762	0.384615	0.138056	0.014084	0	13.5245	1.4084	0	0.0013806	2.07944	1	1	0	0	0.95616	25	9129	9128	9127	0.183837	Untreated	On support	0.253943	7.17128
2012	600035	0	7.55596	3.60353	8.2943	8	0.917321	0	G54	0.682214	23.1921	0.055987	0	9	0	1	0	0.403656	0.333333	-0.054016	0.007219	0	13.7538	0.7219	0	-0.0005402	0	1	1	0	0	0.377504	25	9437	9436	9435	0.210974	Untreated	On support	0.300096	7.29938
2015	600863	0	8.64623	3.37467	15.8171	21	1.32061	1	D44	0.641274	24.3665	0.078432	1e-06	12	0	1	0	0.566329	0.333333	-0.415976	0.002834	1	14.2509	0.2834	0.0008	-0.0041598	0	1	1	0	0	0.957047	81	9314	9313	9312	0.200095	Untreated	On support	0.286807	7.26026
2016	600	0	8.65845	3.61698	11.2898	20	1.05488	2	D44	0.546095	24.0988	0.098001	0	8	0	1	1	0.673079	0.25	0.160461	0.032719	4	14.6738	3.2719	0	0.0016046	0	1	1	0	1	0.5231	25	2834	2832	2835	0.207855	Treated	On support	4.13229	7.16911
2017	600559	11	8.24409	3.50301	0	15	4.28067	0	C15	0.407503	21.7836	-0.05352	0	9	0	1	0	0.288477	0.333333	0.294846	0.012964	0	12.7657	1.2964	0.0026	0.0029485	0	0	0	2.48491	0	0.27594	9	9144	9142	9145	0.185363	Untreated	On support	0.257868	7.18554
2015	799	0	0	3.02114	12.9594	18	2.22769	0	C15	0.229366	21.5479	0.101126	0	7	0	1	0	0.309998	0.428571	0.311665	0.00755	0	15.483	0.755	0	0.0031167	0	0	0	0	0	0.113935	144	9207	9206	9209	0.190466	Untreated	On support	0.269811	7.21877
2019	600455	0	5.98717	2.10435	13.4129	15	3.58589	0	S90	0.713745	20.4549	0.133292	0	7	0	1	1	0.206027	0.428571	0.104405	0.013239	0	13.6812	1.3239	0.0076	0.001044	0	0	0	0	0	0.766382	121	8991	8993	8994	0.169908	Untreated	On support	0.213901	7.0339
2013	571	0	7.35791	2.64948	11.1969	19	1.15049	1	B06	0.305101	21.9275	-0.0198	0.001154	9	0	0	0	0.121568	0.333333	0.078081	0.009209	1	15.0668	0.9209	0	0.0007808	0	0	0	0	0	0.0477696	529	11404	11403	11406	0.387174	Untreated	On support	0.633839	7.4895
2013	601677	0	9.11805	4.796	13.4298	2	1.04435	0	C32	0.209116	21.9447	-0.04236	0.672202	8	0	0	0	0.264132	0.375	0.002011	0.003835	0	13.5411	0.3835	0.0032	2.01e-05	0	0	0	0	0	0.911492	81	11149	11151	11148	0.36779	Untreated	On support	0.585421	7.31475
2016	886	0	6.87896	2.9041	0	18	1.79894	0	K70	0.171018	21.8557	0.030161	5.1e-06	8	0	1	0	0.252219	0.375	3.65059	0.005055	0	13.5444	0.5055	0	0.0365059	0	0	0	0	0	0.269423	25	9329	9327	9326	0.201942	Untreated	On support	0.289599	7.26766
2012	960	0	9.36065	4.18931	17.5914	12	1.54879	0	C32	0.78013	23.8779	0.011796	0	10	0	1	0	0.505104	0.4	0.420423	0.002357	0	13.9232	0.2357	0	0.0042042	0	1	1	0	0	0.857215	16	9406	9407	9404	0.208436	Untreated	On support	0.297657	7.29095
2019	589	0	8.67368	3.69208	16.5814	23	0.989553	1	C29	0.646081	23.0766	0.166513	3.6e-05	8	0	0	0	0.253326	0.5	-0.000133	0.003456	1	14.0098	0.3456	0.0294	-1.33e-06	2.3979	1	1	0	0	0.388399	16	11777	11778	11775	0.419432	Untreated	On support	0.723531	7.69913
2018	603069	1	7.37156	2.63319	0	2	1.26873	4	G54	0.426569	21.3951	0.10326	0	8	0	1	0	0.435	0.375	0.153769	0.008234	16	14.0144	0.8234	0	0.0015377	0	0	0	0.693147	1	0.676965	36	739	737	736	0.16057	Treated	On support	4.68975	6.80677
2016	600191	0	5.77532	1.91374	0	18	2.97848	0	C13	0.154395	21.5947	0.008749	7.5e-05	7	0	0	0	0.314927	0.428571	0.659312	0.000787	0	12.4451	0.0787	0	0.0065931	0	0	0	0	0	0.43786	9	10931	10932	10929	0.351745	Untreated	On support	0.543553	7.14938
2012	600971	0	8.63995	2.99889	12.3631	8	1.43941	0	B06	0.48202	23.3225	0.112778	0	11	0	1	0	0.599613	0.363636	0.07371	0.021356	0	14.2813	2.1356	0.0311	0.0007371	0	1	1	0	0	0.646856	9	9005	9006	9007	0.171656	Untreated	On support	0.219195	7.0534
2015	600769	0	5.87767	2.69627	0	19	56.6643	1	C26	0.539028	18.3701	-0.121785	9.4e-05	7	0	1	1	0.200789	0.428571	0.384576	0.016199	1	13.4239	1.6199	0	0.0038458	0	0	0	0	0	0.301366	9	8823	8825	8826	0.121128	Untreated	On support	0.0719223	6.2652
2015	672	1	7.89677	3.79931	17.2314	19	1.28595	2	C30	0.601407	22.2661	0.03886	0.000157	9	0	0	1	0.311921	0.333333	-0.208675	0.007731	4	14.4361	0.7731	0.0017	-0.0020867	0	0	0	0.693147	1	0.6928	1024	6900	6901	6902	0.357461	Treated	On support	1.99431	6.62843
2014	600063	0	8.39378	3.92761	13.773	17	1.45944	1	C28	0.49406	22.7101	0.111956	1.9e-05	9	0	1	0	0.301956	0.333333	0.090498	0.002966	1	13.5663	0.2966	0.0267	0.000905	2.56495	1	1	0	0	0.503917	25	9447	9446	9449	0.212395	Untreated	On support	0.301322	7.30486
2019	600975	3	8.25365	4.01918	16.3101	15	3.46072	3	A03	0.246984	21.2136	-0.04479	0	7	0	1	0	0.309524	0.428571	-0.020237	-0.018904	9	13.98	-1.8904	0.0029	-0.0002024	0	0	0	1.38629	1	0.160196	81	1547	1545	1548	0.180286	Treated	On support	4.7948	7.01938
2018	600543	0	6.1589	2.46396	12.4292	14	1.7395	0	C15	0.11154	20.9764	0.007981	4.3e-05	9	0	1	0	0.142687	0.333333	1.48305	0.010432	0	13.9017	1.0432	0.0027	0.0148306	0	0	0	0	0	0.860198	16	9129	9127	9126	0.1837	Untreated	On support	0.253588	7.16994
2016	538	0	9.93292	4.59655	13.2925	23	3.58102	1	C27	0.355604	23.9255	0.121398	9.3e-06	11	0	1	0	0.415236	0.363636	0.049305	0.030947	1	14.9061	3.0947	0.004	0.000493	0	1	1	0	0	0.731478	81	9537	9536	9535	0.219495	Untreated	On support	0.307281	7.32823
2013	600791	0	8.80807	4.97194	0	16	1.09826	0	K70	0.730698	22.6756	0.199257	3.3e-05	7	0	1	0	0.452622	0.428571	4.19988	0.004928	0	14.1007	0.4928	0	0.0419988	0	1	1	0	0	0.633982	25	9324	9326	9327	0.201446	Untreated	On support	0.288886	7.26571
2014	600984	0	6.56438	2.50326	14.221	0	0	1	C35	0.424978	20.7489	-0.074719	4.1e-07	8	0	1	0	0.560172	0.375	-0.366039	-0.0098	1	13.0815	-0.98	0.0715	-0.0036604	0	0	0	0	0	0.893421	81	8829	8828	8831	0.129481	Untreated	On support	0.0934181	6.45279
2013	544	0	6.94881	3.07336	16.8112	20	2.16173	1	D46	0.544197	21.3398	0.045279	0	8	0	1	1	0.315208	0.375	1.78755	0.012065	1	13.9421	1.2065	0	0.0178755	0	0	0	0	0	0.500044	49	9028	9030	9031	0.174511	Untreated	On support	0.227679	7.08055
2017	603227	1	7.4752	2.82509	12.7758	2	1.5749	2	C26	0.469971	21.695	-0.026734	0.017616	8	0	1	1	0.307099	0.375	0.203747	-0.010599	4	14.1339	-1.0599	0.0065	0.0020375	2.77259	0	0	0.693147	1	0.704689	100	1857	1856	1855	0.186694	Treated	On support	4.70546	7.07397
2019	600803	3	9.19414	4.13902	14.7766	25	1.12125	0	C26	0.58413	23.9159	0.057836	0.001555	9	0	0	0	0.330377	0.333333	0.242787	0.015101	0	15.3808	1.5101	0.0202	0.0024279	0	1	1	1.38629	0	0.0892603	81	11903	11905	11902	0.432787	Untreated	On support	0.756854	7.75433
2015	417	1	9.30182	4.33385	15.48	19	1.55755	4	F52	0.530825	22.8389	0.035246	6.5e-05	11	0	1	0	0.221381	0.363636	0.206317	0.014933	16	14.0248	1.4933	0	0.0020632	0	1	1	0.693147	1	0.457432	144	3025	3027	3024	0.212765	Treated	On support	3.97721	7.17156
2016	404	0	8.9447	3.9378	15.0666	20	1.28866	4	C34	0.598875	22.8154	0.024124	0.004039	9	0	1	0	0.288055	0.333333	0.10318	0.010554	16	15.4449	1.0554	0.0317	0.0010318	3.29584	1	1	0	1	0.996507	400	3221	3220	3219	0.217535	Treated	On support	3.81842	7.16715
2010	948	2	8.23739	3.5968	13.8155	11	1.54453	0	I65	0.454051	21.5941	-0.051522	0	11	0	1	0	0.283407	0.363636	0.605559	0.010909	0	14.4414	1.0909	0	0.0060556	0	0	0	1.09861	0	0.117987	196	8951	8953	8950	0.165692	Untreated	On support	0.201126	6.98396
2016	600497	1	9.06563	3.84263	15.5838	12	1.44867	0	B09	0.656966	24.2147	0.053062	0.000103	11	0	1	0	0.38493	0.363636	-0.191529	-0.001873	0	13.6356	-0.1873	0.0018	-0.0019153	3.13549	1	1	0.693147	0	0.151109	36	9692	9691	9690	0.232628	Untreated	On support	0.318522	7.3353
2017	600020	0	8.28548	3.57743	13.6248	14	0.952431	1	G54	0.735034	24.6401	0.058041	0	10	0	1	0	0.450888	0.4	0.161189	0.00927	1	13.5246	0.927	0.0001	0.0016119	0	1	1	0	0	0.457011	9	9825	9824	9823	0.244807	Untreated	On support	0.328263	7.30234
2017	603319	0	7.35564	3.11736	15.4334	1	2.07609	1	C36	0.375024	20.8314	0.041118	0.453076	9	0	0	0	0.206827	0.333333	0.185402	0.020504	1	13.6638	2.0504	0.0567	0.001854	0	0	0	0	0	0.224833	64	10505	10507	10504	0.317482	Untreated	On support	0.459402	6.9008
2016	600558	0	7.94071	3.35303	11.5129	15	2.07284	0	C33	0.236639	21.7093	0.019749	4.1e-06	9	0	1	0	0.331387	0.333333	-0.094798	0.00535	0	14.146	0.535	0.0567	-0.000948	2.30259	0	0	0	0	0.338855	36	9064	9063	9062	0.177908	Untreated	On support	0.237699	7.11144
2014	600979	3	7.42051	3.05574	14.4882	10	1.4206	0	D44	0.684214	22.5368	0.065167	0	11	0	1	0	0.22579	0.363636	0.053666	0.002762	0	13.6412	0.2762	0	0.0005367	0	1	1	1.38629	0	0.530093	169	9322	9321	9320	0.201049	Untreated	On support	0.288292	7.26412
2018	757	0	8.85192	4.18798	14.5771	21	2.35627	1	C34	0.550834	21.948	0.150222	4.6e-06	9	0	1	0	0.307373	0.333333	28.2467	0.011683	1	14.1165	1.1683	0.0314	0.282467	0.693147	0	0	0	0	0.409962	121	9155	9157	9154	0.186686	Untreated	On support	0.261111	7.19627
2014	600728	6	8.65443	4.04891	0	18	2.53933	0	I65	0.529478	21.6969	-0.010944	0.036347	9	0	0	0	0.169479	0.333333	1.29894	-0.007601	0	14.6096	-0.7601	0.036	0.0129894	0	0	0	1.94591	0	0.58963	529	11081	11083	11084	0.363401	Untreated	On support	0.572977	7.26813
2019	603866	0	8.61908	3.3728	16.474	4	5.67014	7	C14	0.278226	22.3692	0.171197	0.727275	9	0	0	0	0.249649	0.444444	-0.026784	0.030116	49	14.3096	3.0116	0.0016	-0.0002678	0	1	0	0	1	0.621843	144	7429	7430	7427	0.378525	Treated	On support	1.80888	6.90585
2019	568	20	9.70014	4.58429	17.5841	25	4.70226	2	C15	0.323833	24.0878	0.167414	0.000406	11	0	0	0	0.260173	0.363636	0.252948	0.064966	4	14.4885	6.4966	0.0055	0.0025295	0	1	1	3.04452	1	0.91226	81	8388	8386	8389	0.436137	Treated	On support	1.23825	7.2267
2015	601069	0	0	2.57057	0	0	1.93128	0	B09	0.372099	21.6577	0.042946	0	9	0	1	0	0.68184	0.333333	-0.224069	0.004786	0	14.0534	0.4786	0.0055	-0.0022407	0	0	0	0	0	0.731953	16	8830	8829	8828	0.13184	Untreated	On support	0.100037	6.49351
2018	563	0	0	0	0	0	0	3	J69	0.15184	23.2312	-0.105642	0	7	0	1	0	0.350457	0.428571	0.592174	0.012976	9	14.9929	1.2976	0	0.0059217	0	1	1	0	1	0.847373	16	4087	4088	4089	0.241651	Treated	On support	3.04904	7.01006
2019	600439	0	7.84405	2.92268	15.2837	16	1.23792	0	C19	0.429344	22.3379	0.030131	0	9	0	0	0	0.337052	0.333333	-0.154124	0.01033	0	13.1571	1.033	0.0214	-0.0015412	0	1	0	0	0	0.859941	9	10994	10996	10997	0.35679	Untreated	On support	0.555857	7.19895
2017	603360	0	0	3.175	0	0	1.69613	0	C26	0.119216	20.4739	0.097569	0	9	0	0	0	0.289986	0.333333	0.081448	0.032885	0	14.7739	3.2885	0.037	0.0008145	2.63906	0	0	0	0	0.381372	16	10199	10198	10197	0.287468	Untreated	On support	0.38953	6.90294
2015	600091	0	0	1.02676	0	18	4.08046	1	C26	0.30892	20.9585	0.003112	1.4e-05	9	0	0	1	0.346047	0.333333	0.239283	-0.021517	1	12.1442	-2.1517	0	0.0023928	0	0	0	0	0	0.614317	144	10267	10266	10265	0.29505	Untreated	On support	0.405214	6.87671
2015	600566	0	8.49681	3.68159	17.3219	14	2.15113	0	C27	0.243372	22.0001	0.180028	0.059438	7	0	0	1	0.661276	0.428571	0.008092	0.044144	0	15.4301	4.4144	0.0337	8.09e-05	0.693147	0	0	0	0	0.454969	81	10272	10273	10274	0.295744	Untreated	On support	0.406817	6.87517
2014	722	0	6.24564	2.93473	10.9823	17	1.24032	2	D44	0.182451	21.8389	0.057651	0	6	0	1	0	0.422329	0.5	-0.45447	0.013907	4	14.1156	1.3907	0	-0.0045447	0	0	0	0	1	0.852276	324	2034	2032	2031	0.190254	Treated	On support	4.63022	7.09763
2013	917	3	8.31892	3.35227	16.5236	14	1.38757	5	I63	0.419599	23.553	0.114973	0.001116	13	0	1	0	0.17134	0.384615	-0.003156	0.012132	25	14.3026	1.2132	0	-3.16e-05	0	1	1	1.38629	1	0.914164	441	3694	3696	3697	0.229484	Treated	On support	3.41112	7.12476
2017	600238	1	7.89798	3.81494	0	17	2.49439	3	C15	0.606592	21.3801	-0.112512	1.6e-05	9	0	0	0	0.208412	0.444444	0.538123	-0.012259	9	14.1636	-1.2259	0	0.0053812	0	0	0	0.693147	1	0.983964	324	6427	6428	6429	0.338584	Treated	On support	2.12295	6.3684
2015	785	1	8.72008	4.00437	0	18	2.20784	2	F52	0.655847	21.6931	0.058927	0	9	0	1	0	0.412495	0.333333	0.205601	0.006934	4	14.1166	0.6934	0	0.002056	0	0	0	0.693147	1	0.819863	64	855	856	857	0.163985	Treated	On support	4.74804	6.84712
2011	600509	0	7.79854	3.09975	15.3146	9	1.37174	1	D44	0.684555	22.7369	-0.041682	9.2e-07	11	0	1	0	0.469599	0.363636	0.08595	0.007729	1	13.1539	0.7729	0	0.0008595	0	1	1	0	0	0.556342	169	9003	9005	9006	0.171539	Untreated	On support	0.218842	7.05215
2019	796	1	9.15748	3.99892	15.8637	22	1.72494	11	L72	0.602598	22.5974	-0.062157	0.000792	10	0	0	0	0.251275	0.4	-0.336061	0.00667	121	14.431	0.667	0	-0.0033606	0	1	1	0.693147	1	0.950765	529	7326	7328	7329	0.37449	Treated	On support	1.84298	6.85645
2011	600139	0	6.73812	3.10866	11.3096	13	2.3361	0	B09	0.167074	21.3636	0.154415	0	8	0	0	1	0.504472	0.375	4.02013	0.025257	0	12.7731	2.5257	0	0.0402013	0	0	0	0	0	0.851347	225	10230	10231	10228	0.291303	Untreated	On support	0.397214	6.88839
2016	600141	0	9.2438	4.41136	0	17	1.0501	0	C26	0.689035	23.7858	0.053596	0.000537	13	0	1	0	0.242194	0.538462	-0.019511	0.001154	0	14.4571	0.1154	0.0113	-0.0001951	0	1	1	0	0	0.517618	361	9569	9570	9567	0.222785	Untreated	On support	0.310392	7.33419
2010	503	8	6.32857	2.21072	14.8041	18	4.91991	2	S90	0.166907	21.1646	-0.006723	0	7	0	0	0	0.237959	0.428571	0.388169	0.000321	4	13.8547	0.0321	0	0.0038817	0	0	0	2.19722	1	0.280714	529	6688	6687	6686	0.348892	Treated	On support	2.05611	6.51091
2016	601369	0	8.31215	3.39199	11.3621	6	1.33531	0	C38	0.568925	23.4075	0.004692	0.010719	9	0	1	0	0.585736	0.333333	0.139763	0.006851	0	14.5469	0.6851	0.0587	0.0013976	1.38629	1	1	0	0	0.0819261	49	9208	9210	9207	0.190506	Untreated	On support	0.269896	7.21896
2017	638	1	6.72059	3.1733	10.6454	0	0	2	F51	0.635905	20.6417	0.091586	0.005348	9	0	0	0	0.376858	0.333333	-0.926558	-0.00124	4	13.4963	-0.124	0.0511	-0.0092656	0	0	0	0.693147	1	0.647074	400	4830	4832	4829	0.273137	Treated	On support	2.45358	6.39627
2018	600765	1	8.48282	3.29193	15.2265	22	1.09743	0	C34	0.617861	23.214	0.031884	0.000173	9	0	1	0	0.294818	0.444444	0.276442	0.001802	0	14.3313	0.1802	0.0369	0.0027644	0	1	1	0.693147	0	0.731225	9	9658	9659	9656	0.229469	Untreated	On support	0.31603	7.33706
2012	600295	0	0	0	19.1123	11	0.911478	0	C31	0.666475	24.2303	0.113885	3.6e-05	9	0	0	0	0.406977	0.333333	0.305338	0.005934	0	14.1268	0.5934	0.0019	0.0030534	0	1	1	0	0	0.982324	36	11883	11884	11881	0.429397	Untreated	On support	0.749132	7.74241
2015	789	0	8.53831	3.77644	0	18	1.1238	1	C30	0.546393	22.9214	0.088287	3.2e-05	9	0	1	0	0.42584	0.333333	0.161659	0.009505	1	14.2719	0.9505	0	0.0016166	0	1	1	0	0	0.462887	121	9305	9306	9303	0.199461	Untreated	On support	0.285814	7.25762
2010	600149	0	0	2.56956	0	11	5.73257	1	C34	0.148025	19.5526	0.010194	0	11	0	0	1	0.131655	0.363636	0	-0.003309	1	13.4309	-0.3309	0	0	0	0	0	0	0	0.432607	81	9966	9965	9964	0.260928	Untreated	On support	0.347807	7.16982
2018	600480	0	9.1948	3.75646	13.8413	15	0.827694	0	C36	0.564533	23.3091	0.02584	0.003708	9	0	1	0	0.343952	0.333333	0.12349	0.011555	0	14.8851	1.1555	0.0382	0.0012349	4.2485	1	1	0	0	0.522932	25	9606	9604	9603	0.225633	Untreated	On support	0.31281	7.33737
2019	900	1	9.43032	4.49257	16.1111	20	0.880966	0	G54	0.69475	24.2942	0.114837	0.000574	7	0	0	0	0.27188	0.428571	-0.194357	0.008637	0	13.9484	0.8637	0.0003	-0.0019436	0	1	1	0.693147	0	0.518705	25	12220	12219	12222	0.488278	Untreated	On support	0.836335	7.75373
2014	598	0	7.82149	3.15803	16.6348	18	1.73079	0	D46	0.383473	23.2207	0.096558	0	9	0	1	1	0.4205	0.333333	0.280609	0.018313	0	14.3808	1.8313	0.00105	0.0028061	0	1	1	0	0	0.205112	9	9440	9438	9437	0.211247	Untreated	On support	0.30035	7.30039
2015	600367	0	7.53723	3.08478	14.7181	14	2.61767	1	C26	0.322961	21.1982	0.071323	0	9	0	1	0	0.360808	0.333333	-0.024411	-0.002879	1	14.3007	-0.2879	0.0337	-0.0002441	0	0	0	0	0	0.0025029	9	8915	8917	8914	0.159025	Untreated	On support	0.181238	6.91273
2018	600509	0	8.13407	3.33673	17.5023	16	0.909153	2	D44	0.692758	23.7884	0.072231	6.4e-06	11	0	1	1	0.292579	0.363636	0.218609	0.003758	4	13.7586	0.3758	0	0.0021861	0	1	1	0	1	0.928906	169	3825	3824	3827	0.232901	Treated	On support	3.30405	7.10174
2019	600093	13	11.3219	7.3155	0	22	1.45109	0	L72	0.446581	23.4677	0.046382	5.9e-05	7	0	0	0	0.314366	0.428571	0.659862	0.013621	0	15.2732	1.3621	0.0017	0.0065986	0	1	1	2.63906	0	0.647341	256	11945	11947	11948	0.439121	Untreated	On support	0.77026	7.77429
2019	600831	0	7.72769	2.75741	16.2883	25	1.34639	0	I63	0.545675	22.8271	0.020629	0.000122	7	0	0	0	0.292857	0.428571	0.251447	0.004974	0	13.8659	0.4974	0.0018	0.0025145	1.79176	1	1	0	0	0.402492	16	11691	11693	11694	0.411619	Untreated	On support	0.701703	7.65277
2012	600505	0	6.98225	2.92854	0	10	2.12331	0	D44	0.510716	21.3478	0.049152	0.000224	13	0	1	0	0.151611	0.384615	-0.016206	-0.013281	0	14.083	-1.3281	0	-0.0001621	0	0	0	0	0	0.288301	16	8935	8936	8937	0.162348	Untreated	On support	0.191237	6.94856
2016	600338	0	7.83534	3.78107	13.5924	16	3.19463	1	B09	0.333038	21.3897	0.297451	7.9e-05	7	0	0	0	0.438561	0.428571	-0.008831	0.094446	1	14.2457	9.4446	0	-8.83e-05	0	0	0	0	0	0.84131	64	10473	10471	10474	0.314493	Untreated	On support	0.45225	6.89352
2019	600107	0	6.97004	2.53313	10.309	22	2.71447	0	C18	0.395403	20.7788	0.040836	5.6e-06	9	0	0	1	0.203858	0.333333	0.303418	-0.003131	0	13.719	-0.3131	0	0.0030342	0	0	0	0	0	0.525494	16	10489	10487	10486	0.315663	Untreated	On support	0.455043	6.89624
2014	851	3	9.65101	5.2832	15.439	16	1.50973	2	F52	0.550447	22.5441	-0.05736	0.011859	7	0	1	1	0.161647	0.714286	0.767923	0.000591	4	14.3431	0.0591	0	0.0076792	0	1	1	1.38629	1	0.0096889	144	4158	4157	4160	0.244749	Treated	On support	2.96587	6.9658
2015	600577	3	9.33407	4.84335	12.4835	13	2.5462	5	C38	0.304458	22.2191	0.187744	0.000409	9	0	0	0	0.217973	0.333333	-0.26048	0.008706	25	14.0624	0.8706	0.0269	-0.0026048	2.56495	0	0	1.38629	1	0.0909697	256	7437	7439	7436	0.379179	Treated	On support	1.8032	6.91408
2011	968	0	8.11823	2.86762	12.8992	11	1.43252	0	B06	0.471722	22.754	0.010249	1.3e-06	9	0	1	0	0.49448	0.333333	0.149164	0.009267	0	13.9796	0.9267	0	0.0014916	0	1	1	0	0	0.690631	16	9135	9137	9134	0.184422	Untreated	On support	0.25547	7.17689
2016	600035	4	7.72151	3.42804	0	12	1.51851	0	G54	0.511083	22.9078	0.098068	0.000174	9	0	1	0	0.403656	0.333333	0.026591	0.01533	0	13.9535	1.533	0	0.0002659	0	1	1	1.60944	0	0.461509	25	9335	9336	9337	0.202704	Untreated	On support	0.290675	7.27036
2015	600888	0	8.88981	4.16776	12.7657	19	1.26595	0	C39	0.636635	22.9156	0.047347	8.8e-05	8	0	0	1	0.281391	0.375	0.220313	0.002047	0	14.4589	0.2047	0.0305	0.0022031	0	1	1	0	0	0.275775	16	11623	11624	11625	0.40628	Untreated	On support	0.686966	7.61871
2013	408	0	6.84661	4.13557	0	17	3.27586	1	F51	0.664357	20.173	-0.006088	0	9	0	0	1	0.196907	0.333333	-0.221371	0.002748	1	12.6568	0.2748	0	-0.0022137	0	0	0	0	0	0.044012	100	10213	10215	10212	0.289053	Untreated	On support	0.3926	6.89698
2018	600071	0	7.25024	2.69172	0	21	2.28145	0	C40	0.491712	20.7157	-0.025742	0	9	0	1	1	0.394626	0.333333	0.088746	-8.7e-05	0	15.0012	-0.0087	0.0334	0.0008875	0	0	0	0	0	0.0282616	25	8842	8843	8840	0.141562	Untreated	On support	0.128232	6.66533
2019	968	0	7.61478	3.12014	19.1377	19	1.33199	1	B07	0.497832	22.8983	0.097993	0.000241	8	0	1	0	0.400506	0.375	-0.120126	0.014961	1	14.0513	1.4961	0.0269	-0.0012013	0	1	1	0	0	0.979212	16	9436	9437	9438	0.210814	Untreated	On support	0.299948	7.29881
2013	600644	0	7.48966	2.74598	14.5087	20	1.76153	1	D44	0.894877	21.8351	0.055023	7.6e-05	11	0	0	0	0.156915	0.454545	0.427014	-0.010655	1	14.0346	-1.0655	0	0.0042701	0	0	0	0	0	0.747246	25	10843	10845	10842	0.345457	Untreated	On support	0.528574	7.09491
2019	600678	0	6.82911	3.3682	15.7522	26	6.37736	0	C30	0.746743	19.9977	0.230421	0	6	0	0	0	0.20503	0.5	-0.08755	0.006137	0	14.6332	0.6137	0	-0.0008755	0	0	0	0	0	0.61474	36	10410	10409	10412	0.309211	Untreated	On support	0.439242	6.88517
2018	603067	0	7.805	3.49373	0	2	1.42288	5	C26	0.083614	21.0253	0.060147	0.547598	11	0	0	0	0.494775	0.363636	0.054267	0.03622	25	14.3829	3.622	0.0362	0.0005427	0	0	0	0	1	0.237233	144	4315	4314	4313	0.251074	Treated	On support	2.81337	6.8586
2010	600479	0	7.5986	3.28167	15.8971	6	5.12925	0	C27	0.167174	20.8441	0.034675	0.005528	9	0	1	0	0.193593	0.333333	0.382763	0.028631	0	13.256	2.8631	0	0.0038276	0	0	0	0	0	0.509605	81	9016	9014	9013	0.172402	Untreated	On support	0.221428	7.06113
2012	600975	0	7.83437	3.84599	15.0932	8	1.90355	1	A03	0.335354	20.6405	-0.040903	0	9	0	1	0	0.375352	0.333333	0.307178	0.014096	1	14.5703	1.4096	0.0021	0.0030718	0	0	0	0	0	0.666716	81	8844	8842	8845	0.142729	Untreated	On support	0.131597	6.6834
2015	600539	0	0	2.05668	11.0469	14	3.36681	1	C30	0.280564	20.7015	0.077504	0	9	0	1	0	0.229435	0.333333	-0.382233	-0.002424	1	12.4684	-0.2424	0	-0.0038223	0	0	0	0	0	0.0031649	289	8938	8936	8935	0.162866	Untreated	On support	0.192752	6.954
2018	404	9	9.12944	4.0451	9.90354	22	0.848913	1	C34	0.582463	23.0352	0.017074	0.003061	9	0	1	0	0.299774	0.333333	0.064945	0.003152	1	14.9796	0.3152	0.0332	0.0006494	0	1	1	2.30259	0	0.419285	400	9574	9573	9572	0.223308	Untreated	On support	0.310868	7.33499
2014	503	2	6.23389	2.00433	0	22	19.6491	3	I64	0.074383	21.0844	-0.017289	0	7	0	0	0	0.275577	0.428571	0.501862	0.000289	9	14.3227	0.0289	0.16	0.0050186	0	0	0	1.09861	1	0.478071	529	6432	6431	6434	0.338716	Treated	On support	2.12223	6.37009
2013	878	0	10.4238	5.15018	9.10509	15	1.21223	0	C32	0.748262	24.0038	0.159718	1.3e-05	11	0	1	0	0.481749	0.363636	0.525886	-0.004465	0	13.5166	-0.4465	0	0.0052589	0	1	1	0	0	0.963053	100	9407	9406	9409	0.208617	Untreated	On support	0.297846	7.29154
2017	803	1	0	3.99615	14.3675	19	3.19404	2	C17	0.884223	20.9836	-0.032848	2.7e-06	9	0	1	0	0.235072	0.333333	44.2276	-0.025497	4	14.1862	-2.5497	0	0.442276	0	0	0	0.693147	1	0.192312	81	968	966	969	0.16663	Treated	On support	4.77833	6.87687
2011	600774	0	7.28528	3.33148	0	15	1.18851	0	F52	0.61217	21.2336	0.042805	0.001347	9	0	1	0	0.265867	0.333333	0.510121	0.000926	0	12.6115	0.0926	0	0.0051012	0	0	0	0	0	0.0687615	144	9000	9001	8998	0.170993	Untreated	On support	0.217198	7.04618
2016	548	0	6.18665	2.26082	13.6877	23	2.04941	3	G54	0.348942	21.5883	0.098383	3.9e-05	8	0	1	0	0.30312	0.375	0.222761	-0.000546	9	14.0121	-0.0546	0	0.0022276	0	0	0	0	1	0.255519	121	1766	1765	1764	0.184766	Treated	On support	4.73888	7.05897
2018	603393	0	7.88562	3.51479	17.6607	2	0.976924	4	D45	0.347245	22.7959	0.086115	0.470607	9	0	0	0	0.35781	0.333333	1.31862	0.031819	16	13.8275	3.1819	0	0.0131862	0	1	1	0	1	0.533801	100	7325	7323	7326	0.374333	Treated	On support	1.84431	6.85447
2012	600801	0	0	0	18.488	18	1.16138	1	C30	0.635073	23.8714	0.105439	0.000661	9	0	0	0	0.398814	0.333333	0.113241	0.000821	1	15.7805	0.0821	0.0025	0.0011324	2.63906	1	1	0	0	0.698633	64	11714	11713	11716	0.41397	Untreated	On support	0.708291	7.6675
2018	600343	13	7.95601	3.48669	16.7766	15	1.47663	5	C35	0.398088	22.2267	0.032481	3.5e-06	9	0	1	0	0.287781	0.333333	3.601	0.000864	25	13.858	0.0864	0.0138	0.03601	0	0	0	2.63906	1	0.668169	64	2465	2463	2462	0.199308	Treated	On support	4.39591	7.14638
2014	673	0	5.94689	2.27211	0	17	26.8334	0	R87	0.904748	18.6108	-0.079811	0	9	0	0	0	0.299885	0.333333	-0.370985	-0.039443	0	13.9148	-3.9443	0	-0.0037098	0	0	0	0	0	0.167551	1225	9438	9437	9436	0.211073	Untreated	On support	0.300187	7.29974
2018	600367	0	7.84783	3.30381	0	17	1.40403	0	C26	0.289323	21.3642	0.047843	0.005771	9	0	1	0	0.352522	0.555556	0.046595	0.014931	0	14.3013	1.4931	0.0338	0.0004659	2.07944	0	0	0	0	0.163487	9	8939	8941	8942	0.163605	Untreated	On support	0.194899	6.96176
2019	600694	4	9.66109	4.24279	16.1142	26	0.935377	0	F52	0.510948	23.6653	0.052644	9e-05	14	0	0	0	0.292518	0.357143	0.032161	0.022951	0	15.5884	2.2951	0	0.0003216	0	1	1	1.60944	0	0.835925	49	11184	11185	11186	0.370524	Untreated	On support	0.593312	7.34328
2015	702	1	7.93386	3.76231	0	18	7.2289	3	C13	0.266837	20.2588	0.011672	5e-06	6	0	1	0	0.251346	0.5	-0.38834	0.002612	9	13.3359	0.2612	0.0195	-0.0038834	0	0	0	0.693147	1	0.276435	81	1006	1007	1008	0.167399	Treated	On support	4.78502	6.88539
2014	982	0	8.28456	3.73868	18.0842	0	0	1	C17	0.673204	23.2846	0.037845	0	9	0	0	0	0.485274	0.333333	-0.070457	0.005216	1	13.7364	0.5216	0	-0.0007046	0	1	1	0	0	0.207123	36	11114	11112	11115	0.365558	Untreated	On support	0.578929	7.29071
2010	912	0	8.18176	3.29202	17.6182	11	1.06473	0	C26	0.559836	22.7082	-0.055057	0	5	0	1	0	0.593333	0.4	-0.197584	-0.000443	0	13.1371	-0.0443	0	-0.0019758	0	1	1	0	0	0.36764	16	9286	9288	9285	0.197869	Untreated	On support	0.283305	7.25042
2010	600678	0	0	3.38492	14.5087	17	2.52241	1	C30	1.35705	21.047	-0.004958	3.6e-05	7	0	0	1	0.155398	0.428571	0.677906	-0.014795	1	13.5899	-1.4795	0	0.0067791	0	0	0	0	0	0.931264	36	10913	10912	10911	0.350677	Untreated	On support	0.540934	7.13898
2010	600408	0	8.68927	4.44179	16.2751	7	1.40862	0	C25	0.56891	22.6417	-0.043802	0.313923	9	0	0	0	0.313605	0.444444	0.127131	-0.007319	0	13.2811	-0.7319	0	0.0012713	0	1	1	0	0	0.984799	36	11230	11228	11227	0.373969	Untreated	On support	0.602654	7.37582
2018	501	0	9.47678	4.37209	13.4256	26	0.963085	0	F52	0.639567	23.8538	0.109487	0.002018	10	0	1	0	0.215481	0.4	0.168645	0.014601	0	15.4193	1.4601	0	0.0016864	0	1	1	0	0	0.311345	196	9941	9942	9943	0.258425	Untreated	On support	0.344263	7.19471
2019	600086	1	0	2.24521	13.8563	22	1.24953	2	C41	0.966901	23.0868	-0.000253	0.000279	5	0	0	1	0.217152	0.4	-29.4764	-0.014011	4	14.5541	-1.4011	0	-0.294764	0	1	1	0.693147	1	0.0387662	324	8579	8578	8581	0.462935	Treated	On support	1.02359	7.25893
2019	600976	1	8.38428	3.87532	15.6285	15	1.7866	3	F52	0.373664	21.38	0.038604	0.001022	9	0	0	0	0.220683	0.333333	-0.43525	0.015787	9	14.4419	1.5787	0.0195	-0.0043525	3.49651	0	0	0.693147	1	0.661535	144	6440	6439	6438	0.338944	Treated	On support	2.12096	6.37301
2014	600185	0	8.07917	3.80993	0	15	1.50674	2	K70	0.820568	23.642	-0.061847	0	9	0	1	1	0.519396	0.333333	-0.936631	0.0042	4	15.4756	0.42	0	-0.0093663	0	1	1	0	1	0.512728	169	2783	2781	2784	0.206634	Treated	On support	4.17007	7.16741
2017	877	0	8.47095	3.51635	18.3709	18	1.11998	0	C30	0.552349	23.6392	0.063208	8.3e-06	7	0	1	0	0.458656	0.428571	-0.159863	-0.008371	0	15.2278	-0.8371	0.0323	-0.0015986	2.30259	1	1	0	0	0.501602	49	9723	9722	9725	0.234794	Untreated	On support	0.320188	7.33231
2014	600720	0	8.53485	3.75338	12.8992	18	1.30066	0	C30	0.514923	23.1063	0.085924	6.4e-05	9	0	1	0	0.13239	0.333333	-0.353742	-0.009297	0	14.5006	-0.9297	0	-0.0035374	0	1	1	0	0	0.139668	64	9910	9909	9912	0.255834	Untreated	On support	0.340868	7.21866
2011	600363	0	7.60952	3.14582	10.4702	10	1.55623	1	C39	0.379293	21.3716	0.025938	0	9	0	0	0	0.204128	0.333333	0.035556	0.007006	1	13.9676	0.7006	0	0.0003556	1.09861	0	0	0	0	0.615615	144	10801	10803	10800	0.342089	Untreated	On support	0.520317	7.06428
2016	600965	0	7.72351	3.25707	0	12	3.21856	0	A03	0.325349	21.6798	0.081463	0.17808	7	0	0	1	0.355072	0.428571	-0.01214	0.020343	0	13.8925	2.0343	0	-0.0001214	0	0	0	0	0	0.981554	81	10841	10840	10843	0.34531	Untreated	On support	0.528231	7.09364
2016	600233	1	9.55339	4.05735	0	16	1.66726	1	C18	0.265271	23.1363	0.168247	0.08249	9	0	0	1	0.51182	0.333333	-0.507194	0.012144	1	15.4541	1.2144	0.003	-0.0050719	0	1	1	0.693147	0	0.258095	169	10993	10992	10991	0.356592	Untreated	On support	0.555372	7.19689
2014	600348	0	9.35634	3.48369	14.7347	11	1.26216	1	B06	0.553305	24.1276	0.040197	0	9	0	1	0	0.583384	0.333333	-0.183176	0.003866	1	14.2006	0.3866	0.0085	-0.0018318	0	1	1	0	0	0.236826	25	9485	9486	9483	0.214422	Untreated	On support	0.302942	7.31265
2013	600540	0	7.85895	3.75062	0	9	1.3508	0	A01	0.675205	21.7005	0.017746	0	9	0	1	0	0.494924	0.333333	6.73137	0.004117	0	12.7657	0.4117	0.0019	0.0673137	0	0	0	0	0	0.536114	49	8877	8878	8875	0.15343	Untreated	On support	0.163492	6.83844
2014	426	0	7.6417	4.02629	12.6704	18	1.8588	0	B09	0.299452	22.0927	-0.049466	0.000233	9	0	0	0	0.305054	0.333333	-0.35624	0.028129	0	13.5798	2.8129	0	-0.0035624	0	0	0	0	0	0.760217	81	10955	10954	10953	0.353749	Untreated	On support	0.548382	7.16873
2017	613	1	0	0	0	20	26.5801	1	H61	0.118116	18.2868	0.05862	3.5e-06	6	0	0	1	0.175463	0.5	0.444911	0.022475	1	14.19	2.2475	0	0.0044491	0	0	0	0.693147	0	0.796974	121	9880	9882	9879	0.251519	Untreated	On support	0.335321	7.25807
2017	600392	0	9.06548	4.64879	9.57505	14	2.70781	0	C32	0.378494	22.8457	-0.024782	0	9	0	1	0	0.140375	0.333333	-0.30254	0.003452	0	14.7683	0.3452	0.0228	-0.0030254	2.48491	1	1	0	0	0.0481838	100	9832	9830	9829	0.245592	Untreated	On support	0.328997	7.29794
2018	600898	2	8.68465	4.14089	14.2917	22	1.65824	2	C39	0.912083	21.7267	-0.142942	0.047373	7	0	0	0	0.1999	0.428571	0.304884	-0.003395	4	14.5003	-0.3395	0	0.0030488	0	0	0	1.09861	1	0.270331	36	7378	7379	7376	0.376544	Treated	On support	1.82588	6.88178
2015	759	12	9.41088	4.01856	12.8992	18	1.33456	6	F52	0.654269	22.8769	0.01291	0.000283	10	0	1	0	0.18071	0.3	0.06061	0.005476	36	14.9482	0.5476	0	0.0006061	0	1	1	2.56495	1	0.654738	400	3673	3675	3672	0.228921	Treated	On support	3.42878	7.12807
2011	600227	0	8.0813	3.86882	14.9796	11	0.973173	0	C26	0.603959	23.0365	0.037992	0	9	0	1	0	0.286239	0.333333	0.385053	0.001072	0	13.5457	0.1072	0	0.0038505	0	1	1	0	0	0.318196	25	9604	9602	9605	0.225483	Untreated	On support	0.312692	7.33737
2019	601069	0	8.54792	3.96753	14.8853	4	3.98868	1	B09	0.353056	21.6946	0.056739	0	8	0	1	0	0.668102	0.375	0.312479	-0.006812	1	14.2519	-0.6812	0.0016	0.0031248	0	0	0	0	0	0.861781	16	8838	8839	8840	0.140041	Untreated	On support	0.12377	6.6417
2012	600703	0	8.11603	3.58411	19.7035	16	1.5531	1	C39	0.459509	23.178	0.034754	0.0013	7	0	0	0	0.350246	0.428571	0.029267	0.019951	1	14.152	1.9951	0.0605	0.0002927	4.04305	1	1	0	0	0.415468	441	11741	11743	11740	0.416211	Untreated	On support	0.714745	7.6815
2010	613	0	0	0	0	13	14.0344	1	H61	0.26902	18.5978	0.025416	0	6	0	0	1	0.16479	0.5	0.407378	0.008075	1	12.5742	0.8075	0	0.0040738	0	0	0	0	0	0.71066	121	9986	9984	9987	0.263744	Untreated	On support	0.351564	7.14218
2016	600111	0	8.44657	3.34924	17.5813	19	3.20976	1	C32	0.372757	23.4719	0.006463	0.000103	14	0	1	0	0.3	0.357143	0.149302	-0.000785	1	13.6208	-0.0785	0.0099	0.001493	0	1	1	0	0	0.640274	100	9291	9292	9293	0.198152	Untreated	On support	0.283745	7.25164
2012	600302	0	7.24856	2.8253	11.0021	12	1.07289	0	C35	0.164273	21.0954	0.009123	0	7	0	1	0	0.471106	0.428571	-0.159573	0.000924	0	13.6958	0.0924	0.0422	-0.0015957	0	0	0	0	0	0.153681	9	8890	8892	8889	0.155571	Untreated	On support	0.170325	6.86845
2010	600372	0	0	3.04849	11.5129	9	11.2721	0	C37	0.285736	20.9086	0.098978	0	9	0	1	0	0.49933	0.444444	0.014019	0.030744	0	13.8652	3.0744	0	0.0001402	0	0	0	0	0	0.0970418	9	8833	8834	8835	0.134892	Untreated	On support	0.10884	6.54924
2016	600531	0	9.71933	5.3217	18.2607	14	1.4507	0	C32	0.725495	23.1463	-0.099251	0	9	0	1	0	0.346081	0.333333	0.23809	0.004329	0	13.6583	0.4329	0.0009	0.0023809	0	1	1	0	0	0.101694	9	9528	9526	9529	0.218519	Untreated	On support	0.30637	7.32524
2010	900	0	8.05087	3.9668	13.1224	11	1.59173	0	G58	0.327835	22.5935	0.172143	0.000108	9	0	1	0	0.27188	0.333333	0.007452	0.03167	0	13.5262	3.167	0	7.45e-05	0	1	1	0	0	0.613483	25	9485	9486	9483	0.214437	Untreated	On support	0.302953	7.31271
2019	600351	0	8.11594	3.22787	17.0474	17	1.40919	1	C27	0.368274	22.1848	0.098587	0.00409	9	0	0	0	0.167408	0.444444	-0.049756	0.015529	1	16.0427	1.5529	0.0544	-0.0004976	0	0	0	0	0	0.624907	81	11407	11406	11405	0.387385	Untreated	On support	0.63438	7.49112
2011	600218	0	8.30977	4.05667	13.9465	13	2.26575	0	C34	0.50952	21.5375	-0.051501	0.000105	11	0	1	0	0.443869	0.363636	0.015588	0.010531	0	13.7181	1.0531	0	0.0001559	0	0	0	0	0	0.210473	25	8846	8848	8845	0.143706	Untreated	On support	0.134412	6.69816
2015	600307	0	10.1421	4.6004	17.554	15	1.38248	4	C31	0.763921	24.3812	-0.008362	0	9	0	1	0	0.546977	0.333333	0.207556	-0.007478	16	13.2511	-0.7478	0.0177	0.0020756	0	1	1	0	1	0.573491	25	3629	3631	3628	0.227849	Treated	On support	3.4632	7.13448
2019	600298	0	8.67874	3.5277	16.7348	19	3.01655	0	C14	0.465269	23.0165	0.13082	0.000338	11	0	1	0	0.399781	0.545455	0.133564	0.026701	0	15.1605	2.6701	0.0436	0.0013356	0	1	1	0	0	0.742103	25	9200	9201	9202	0.190177	Untreated	On support	0.269181	7.21738
2015	600259	0	8.71408	4.19771	11.9943	15	3.90107	0	B09	0.77835	21.9108	-0.015669	0	8	0	1	0	0.443063	0.5	0.782598	0.001033	0	14.5911	0.1033	0.0031	0.007826	0	0	0	0	0	0.618763	49	9002	9001	9000	0.171371	Untreated	On support	0.218333	7.05036
2016	600039	0	10.1306	4.73118	10.7995	13	1.05797	1	E48	0.832482	24.874	0.018748	0	10	0	1	0	0.439373	0.4	-0.133405	0.00215	1	14.177	0.215	0	-0.001334	0	1	1	0	0	0.83255	36	9903	9902	9905	0.255017	Untreated	On support	0.339824	7.22627
2016	601677	1	9.16778	4.64951	0	5	1.54798	1	C32	0.315097	22.5065	0.011716	0.340097	6	0	0	0	0.207356	0.333333	0.132279	0.010235	1	13.7037	1.0235	0.0171	0.0013228	1.09861	1	1	0.693147	0	0.303874	81	11897	11895	11894	0.431188	Untreated	On support	0.753304	7.74895
2015	600476	1	6.59709	2.88287	14.5795	12	19.1145	1	I65	0.434742	19.6399	-0.059619	0	8	0	1	0	0.329847	0.5	0.628741	-0.012481	1	13.5391	-1.2481	0.0105	0.0062874	1.09861	0	0	0.693147	0	0.503343	9	8829	8828	8831	0.129252	Untreated	On support	0.0927989	6.44843
2018	917	0	8.87159	3.54303	17.6551	19	0.949616	2	I63	0.523258	23.8704	0.028133	0.000643	8	0	1	0	0.166584	0.5	0.168479	0.00186	4	15.7524	0.186	0.0068	0.0016848	0	1	1	0	1	0.979408	441	5158	5159	5160	0.28824	Treated	On support	2.31595	6.13897
2014	600259	0	8.35896	3.87526	13.5478	14	4.44938	3	B09	0.716572	22.0389	-0.12152	0	9	0	1	0	0.443063	0.444444	1.45011	0.001574	9	14.5763	0.1574	0.0062	0.0145011	0	0	0	0	1	0.931253	49	1060	1061	1062	0.168714	Treated	On support	4.79446	6.8995
2012	831	0	0	4.70386	16.4182	0	0	0	C32	0.20916	21.7458	0.015915	0.00011	9	0	1	0	0.360007	0.333333	3.5722	-0.037694	0	13.3653	-3.7694	0	0.035722	0	0	0	0	0	0.43285	25	9032	9034	9035	0.175046	Untreated	On support	0.229279	7.08522
2011	790	0	7.29977	3.44937	0	13	3.9411	2	C33	0.428828	20.5751	0.069539	0.020383	9	0	0	1	0.231051	0.333333	0.684953	0.001578	4	13.9732	0.1578	0	0.0068495	0	0	0	0	1	0.104344	121	5437	5436	5435	0.301076	Treated	On support	2.26434	6.06058
2013	600515	5	7.44801	3.62075	13.8155	11	1.60852	2	F52	0.719544	21.7578	0.028233	0.000108	8	0	0	0	0.300903	0.5	1.19809	0.000416	4	13.4225	0.0416	0	0.0119809	0	0	0	1.79176	1	0.72365	289	6602	6600	6603	0.345229	Treated	On support	2.08047	6.45806
2018	600167	7	8.15218	3.74141	15.1182	19	1.41242	8	D44	0.437155	23.1214	0.102961	0	7	0	0	0	0.541711	0.428571	9.23459	0.056165	64	13.1865	5.6165	0.008	0.0923459	0	1	1	2.07944	1	0.653208	144	7214	7215	7212	0.36964	Treated	On support	1.88591	6.79189
2016	600478	0	7.70995	3.14706	14.7051	13	3.05023	2	C38	0.575834	22.3772	-0.036849	0.073741	9	0	0	1	0.176851	0.333333	-0.045594	-0.009275	4	14.7813	-0.9275	0.0653	-0.0004559	0	1	0	0	1	0.36883	225	7731	7733	7734	0.393623	Treated	On support	1.66724	7.06668
2013	600372	0	8.52026	3.06703	16.5015	12	2.42899	0	C37	0.613539	23.3063	0.023045	0	9	0	1	0	0.432208	0.444444	-0.040171	0.010691	0	13.7083	1.0691	0.0706	-0.0004017	0	1	1	0	0	0.93159	9	9427	9425	9424	0.21002	Untreated	On support	0.299204	7.29617
2012	428	0	7.42388	2.78521	14.352	16	1.18173	0	H61	0.731865	22.6272	0.059941	0	8	0	1	0	0.454341	0.5	0.193068	0.004285	0	13.5002	0.4285	0	0.0019307	0	1	1	0	0	0.588234	225	9219	9221	9218	0.191386	Untreated	On support	0.271789	7.22315
2012	600969	0	7.78832	3.35154	15.1496	8	1.04489	0	D44	0.694897	22.2868	0.090517	0	9	0	1	1	0.178803	0.444444	-0.095415	0.007411	0	14.0506	0.7411	0	-0.0009542	0	0	0	0	0	0.533579	484	9500	9502	9503	0.215923	Untreated	On support	0.304117	7.31729
2010	567	0	6.4056	3.69835	12.4964	16	4.47902	0	K70	0.327906	19.5041	0.285883	9.9e-06	7	0	0	1	0.2235	0.428571	-0.983458	0.034694	0	13.5103	3.4694	0	-0.0098346	0	0	0	0	0	0.516938	9	10117	10115	10118	0.278536	Untreated	On support	0.374165	6.98256
2013	600331	0	8.15023	3.19092	13.0853	12	1.34419	1	C32	0.81094	22.7872	0.029337	0.000613	9	0	0	0	0.263953	0.333333	0.235919	0.00183	1	14.771	0.183	0.0005	0.0023592	0	1	1	0	0	0.901889	121	11452	11450	11453	0.390967	Untreated	On support	0.644591	7.51773
2018	600257	0	7.79228	3.6154	0	18	1.32093	1	A04	0.245769	21.3125	-0.021811	0	5	0	0	1	0.217421	0.4	0.17663	0.004089	1	13.8163	0.4089	0	0.0017663	0	0	0	0	0	0.174273	49	11351	11349	11348	0.382678	Untreated	On support	0.623243	7.45258
2019	600303	0	7.92799	3.3241	15.9958	19	0.881317	2	C36	0.478091	22.4978	-0.038381	0	9	0	0	0	0.1977	0.333333	-0.52062	-0.004897	4	14.7577	-0.4897	0.032	-0.0052062	0	1	1	0	1	0.407349	225	7769	7767	7766	0.395433	Treated	On support	1.64935	7.08337
2017	610	0	7.50229	3.60842	9.21044	21	2.38473	0	N78	0.416292	21.0618	-0.100213	0.000786	8	0	1	0	0.272873	0.375	-0.15452	-0.003736	0	13.8027	-0.3736	0	-0.0015452	0	0	0	0	0	0.47391	100	9018	9019	9020	0.173063	Untreated	On support	0.223398	7.06744
2011	761	0	0	0	17.3651	13	0.950921	1	C31	0.621051	24.4383	0.032477	0	7	0	1	0	0.820674	0.428571	-0.051044	0.008192	1	12.7939	0.8192	0	-0.0005104	0	1	1	0	0	0.109749	64	9329	9331	9332	0.202234	Untreated	On support	0.290016	7.26869
2017	687	2	8.21447	3.90965	17.5598	20	2.11035	6	C39	0.642964	22.1812	-0.089671	0.011328	8	0	0	0	0.294565	0.5	0.74062	0.002914	36	15.0122	0.2914	0	0.0074062	0	0	0	1.09861	1	0.764518	324	7142	7143	7144	0.366958	Treated	On support	1.91123	6.7562
2012	848	0	8.40285	4.18319	12.2061	15	4.02506	1	C15	0.469115	21.1598	0.211484	0.000498	9	0	0	0	0.425523	0.333333	0.00295	0.081552	1	15.0646	8.1552	0.0058	2.95e-05	0	0	0	0	0	0.981798	25	10188	10190	10187	0.28629	Untreated	On support	0.387358	6.90874
2014	650	1	8.16261	3.5016	0	18	3.11177	2	C27	0.167517	21.6777	0.140647	0.000353	9	0	0	0	0.251096	0.333333	0.092624	0.023506	4	13.8557	2.3506	0.0074	0.0009262	0	0	0	0.693147	1	0.755356	484	6654	6655	6652	0.347803	Treated	On support	2.06332	6.49548
2019	958	1	8.71523	3.75367	15.817	20	0.692386	0	D44	0.614161	25.0997	-0.028209	0.000235	8	0	0	1	0.333689	0.375	9.3315	0.01124	0	14.7837	1.124	0	0.093315	0	1	1	0.693147	0	0.94695	16	12260	12258	12257	0.502962	Untreated	On support	0.877183	7.68154
2015	998	0	8.05115	3.64331	12.2061	15	4.51935	6	A01	0.511517	22.3374	0.06969	0.067277	13	0	0	0	0.14495	0.307692	12.5221	0.035675	36	14.5925	3.5675	0.0815	0.125221	0	1	0	0	1	0.635812	784	6801	6803	6800	0.353587	Treated	On support	2.02389	6.57705
2019	917	1	8.48822	3.17422	11.9505	20	0.888977	1	I63	0.451876	23.8323	0.077925	0.000284	9	0	0	0	0.166584	0.333333	0.219473	3.2e-05	1	15.7128	0.0032	0.0107	0.0021947	0	1	1	0.693147	0	0.295505	441	12146	12145	12144	0.469034	Untreated	On support	0.820069	7.80476
2013	600785	5	8.99864	4.30647	12.3884	16	1.19006	0	F52	0.57325	22.1007	0.055808	0.001918	9	0	0	0	0.292703	0.333333	0.198275	0.025492	0	14.4779	2.5492	0	0.0019827	0	0	0	1.79176	0	0.329755	400	10964	10963	10966	0.354312	Untreated	On support	0.54974	7.17431
2011	989	0	7.83872	3.5716	14.5669	11	1.86164	0	C27	0.193524	21.3101	0.077694	0	5	0	0	0	0.403524	0.4	0.221552	0.017883	0	13.377	1.7883	0	0.0022155	2.30259	0	0	0	0	0.572264	289	10792	10790	10793	0.34161	Untreated	On support	0.519148	7.06005
2018	600976	1	8.33561	3.765	13.1013	14	1.60666	5	F52	0.335104	21.2669	0.036929	0.001073	9	0	0	0	0.220683	0.333333	0.102685	0.015847	25	14.1243	1.5847	0.0145	0.0010268	3.43399	0	0	0.693147	1	0.645389	144	6305	6306	6307	0.334176	Treated	On support	2.14708	6.31086
2015	600281	0	8.88194	5.03125	16.7929	15	2.48825	3	C25	0.768391	21.5601	-0.020048	0	9	0	1	0	0.430895	0.333333	-0.918797	-0.003412	9	13.2918	-0.3412	0.0004	-0.009188	0	0	0	0	1	0.695449	81	649	648	651	0.157373	Treated	On support	4.61901	6.76672
2014	952	0	6.83097	2.77965	14.5743	15	2.41896	1	C27	0.680596	21.1823	-0.047201	0.000136	7	0	1	0	0.151147	0.571429	-0.297071	-0.004549	1	14.3375	-0.4549	0.0521	-0.0029707	0	0	0	0	0	0.904081	100	9303	9304	9305	0.199248	Untreated	On support	0.285477	7.25661
2016	600109	1	0	0	18.3299	0	0	2	J67	0.634001	24.5937	-0.145477	0	9	0	0	0	0.18089	0.333333	0.076455	0.005703	4	16.7557	0.5703	0	0.0007645	0	1	1	0.693147	1	0.557051	81	8716	8718	8719	0.502098	Treated	On support	0.844146	6.99871
2019	600307	0	9.99262	4.38644	13.6952	19	1.02627	0	C31	0.700337	24.4018	0.079192	0	9	0	0	0	0.547885	0.333333	-0.173335	0.000777	0	14.4897	0.0777	0.0085	-0.0017333	0	1	1	0	0	0.366381	25	11606	11607	11608	0.404429	Untreated	On support	0.681521	7.60689
2013	818	0	8.14148	3.54185	10.2602	16	0.996967	0	C26	0.295687	21.739	0.033879	0	9	0	0	0	0.391438	0.333333	0.153156	-0.011078	0	13.4768	-1.1078	0	0.0015316	0	0	0	0	0	0.629637	361	10530	10529	10532	0.319199	Untreated	On support	0.463706	6.90635
2013	929	0	7.45568	3.17872	11.9184	14	1.37074	0	C15	0.293266	21.0873	0.08056	0.001277	9	0	0	0	0.212888	0.333333	-0.446291	0.017245	0	13.3047	1.7245	0.0025	-0.0044629	0	0	0	0	0	0.31287	49	10634	10632	10631	0.32817	Untreated	On support	0.486753	6.95076
2019	601666	0	9.02048	2.83642	9.91249	13	0.874538	0	B06	0.699607	24.7171	0.032624	1.3e-05	15	0	0	0	0.542731	0.333333	0.023776	0.007316	0	14.3662	0.7316	0.0171	0.0002378	2.48491	1	1	0	0	0.134223	25	10916	10914	10917	0.350856	Untreated	On support	0.541364	7.14071
2016	600731	0	7.53807	3.15361	13.5688	20	2.43582	0	C26	0.539386	21.322	0.074775	9.7e-05	9	0	1	0	0.229102	0.333333	0.563144	0.003621	0	13.9678	0.3621	0.032	0.0056314	0	0	0	0	0	0.939813	36	9073	9075	9072	0.179162	Untreated	On support	0.241355	7.12397
2011	785	10	8.76481	4.19417	11.5522	14	1.27263	0	F52	0.708794	21.7262	0.101779	0	8	0	1	0	0.419859	0.375	0.166206	0.01687	0	13.6804	1.687	0	0.0016621	0	0	0	2.3979	0	0.0686788	64	8993	8992	8995	0.170257	Untreated	On support	0.21497	7.03799
2014	600421	0	5.52558	2.65626	10.677	10	15.5114	1	C27	0.801263	18.3432	0.02125	0	7	0	0	0	0.175022	0.428571	0.194167	0.007389	1	12.7939	0.7389	0	0.0019417	0	0	0	0	0	0.0007285	100	9777	9779	9776	0.239497	Untreated	On support	0.323603	7.32228
2017	601168	0	9.95964	5.07618	14.0969	10	1.20702	2	B09	0.601986	24.1982	0.044324	0	7	0	1	0	0.282123	0.428571	-0.25528	0.001905	4	14.1026	0.1905	0.0082	-0.0025528	0	1	1	0	1	0.200435	49	5180	5181	5182	0.28903	Treated	On support	2.31108	6.1291
2017	603738	0	6.94917	2.8833	14.5087	1	1.59916	0	C41	0.447909	20.9606	0.105801	0.473905	7	0	0	1	0.425915	0.428571	0.275495	0.024684	0	13.8158	2.4684	0.0323	0.0027549	1.94591	0	0	0	0	0.642351	49	10286	10288	10285	0.297628	Untreated	On support	0.411187	6.87225
2011	600965	0	7.18014	3.41672	13.1224	7	2.79461	0	A03	0.24139	20.2824	0.061698	0	8	0	0	1	0.276616	0.375	0.070819	0.002946	0	12.7249	0.2946	0	0.0007082	0	0	0	0	0	0.297478	81	10227	10226	10229	0.29106	Untreated	On support	0.396717	6.88934
2011	600885	0	0	3.46594	0	15	2.96732	1	C26	1.20083	20.2683	0.307715	0	7	0	0	0	0.128616	0.428571	-0.029929	-0.020587	1	13.5694	-2.0587	0	-0.0002993	0	0	0	0	0	0.268438	49	10567	10565	10568	0.322768	Untreated	On support	0.473073	6.91993
2011	600561	0	7.80043	3.14951	9.10509	9	1.21002	1	G54	0.679312	21.8216	0.117948	0.000743	9	0	1	0	0.353626	0.333333	-0.009518	0.023968	1	13.8799	2.3968	0	-9.52e-05	0	0	0	0	0	0.820608	529	9036	9038	9035	0.175479	Untreated	On support	0.230574	7.08913
2013	426	0	7.20315	3.35427	12.6115	17	1.31543	1	B09	0.358713	22.172	0.007789	3.2e-05	9	0	0	0	0.305054	0.333333	0.132426	0.002052	1	13.4483	0.2052	0	0.0013243	0	0	0	0	0	0.525412	81	10996	10997	10998	0.356847	Untreated	On support	0.555998	7.19954
2017	968	0	7.66038	3.24992	19.392	17	1.93766	1	B07	0.556514	22.7183	0.095982	0.000422	9	0	1	0	0.400506	0.333333	1.20408	0.009633	1	13.7949	0.9633	0.0312	0.0120408	0	1	1	0	0	0.755668	16	9275	9274	9273	0.196802	Untreated	On support	0.281618	7.24581
2010	678	0	7.50929	3.33069	14.6408	13	3.02393	0	C34	0.455946	20.639	-0.008416	1.2e-05	9	0	1	1	0.27421	0.333333	-0.014766	0.007377	0	13.2828	0.7377	0	-0.0001477	0	0	0	0	0	0.0635586	16	8880	8882	8883	0.154465	Untreated	On support	0.16679	6.85364
2016	600778	2	8.76523	3.88504	12.0616	20	1.38293	0	F52	0.798095	22.5137	0.026895	0	9	0	0	0	0.195686	0.444444	0.363033	0.000416	0	14.7969	0.0416	0	0.0036303	0	1	1	1.09861	0	0.845993	144	11468	11470	11467	0.392604	Untreated	On support	0.649346	7.52856
2010	858	0	9.23383	3.78557	14.5948	12	4.94353	1	C14	0.359475	24.0792	0.268649	0.000157	10	0	1	0	0.560693	0.5	0.04478	0.069158	1	14.8193	6.9158	0	0.0004478	0	1	1	0	0	0.694412	9	9406	9408	9405	0.208553	Untreated	On support	0.29778	7.29133
2012	600728	11	7.76775	3.80078	15.1417	16	2.46514	0	I65	0.380837	20.9037	0.017484	1.6e-05	9	0	0	0	0.210707	0.333333	2.27059	0.00619	0	14.3509	0.619	0.0485	0.0227059	0	0	0	2.48491	0	0.474923	529	10537	10539	10540	0.319806	Untreated	On support	0.465251	6.90872
2016	603669	0	6.99351	3.02444	17.6296	1	2.64292	0	C27	0.129884	21.0189	0.135616	0.16875	7	0	0	0	0.495	0.428571	0.394442	0.020078	0	14.2057	2.0078	0.0613	0.0039444	0	0	0	0	0	0.369762	16	10213	10214	10211	0.288933	Untreated	On support	0.392371	6.89743
2012	600303	1	8.71809	3.98693	19.1639	12	0.978692	3	C36	0.667241	22.8126	0.033584	0.001387	9	0	0	0	0.206521	0.333333	0.152279	-0.00357	9	14.0779	-0.357	0	0.0015228	0	1	1	0.693147	1	0.0584945	225	7980	7979	7978	0.406844	Treated	On support	1.53819	7.15965
2015	584	0	7.61068	3.79068	14.0097	20	2.86855	3	C28	0.296732	21.8066	0.068068	0.000188	9	0	0	0	0.330846	0.333333	0.235853	0.012085	9	13.4045	1.2085	0	0.0023585	0	0	0	0	1	0.109692	169	6326	6327	6328	0.335171	Treated	On support	2.14204	6.3235
2019	603883	1	9.3694	3.84576	17.3014	4	2.36038	1	F52	0.609572	23.0183	0.104041	0.000702	6	0	0	1	0.345955	0.5	0.161227	0.020204	1	15.1479	2.0204	0.0026	0.0016123	0	1	1	0.693147	0	0.634586	196	11774	11773	11772	0.419321	Untreated	On support	0.723253	7.69864
2015	793	1	8.44121	3.28404	14.691	18	2.38219	2	R85	0.263074	23.2729	0.064256	1.1e-07	9	0	1	0	0.071421	0.333333	0.430308	0.007635	4	15.9452	0.7635	0.0087	0.0043031	0	1	1	0.693147	1	0.0796104	2304	4889	4891	4888	0.275898	Treated	On support	2.42106	6.34219
2019	509	0	6.42341	2.26017	11.8932	26	14.248	4	C29	1.61844	18.8709	-0.040553	5.2e-06	7	0	0	0	0.24132	0.428571	0.423172	-0.003775	16	14.0748	-0.3775	0	0.0042317	0	0	0	0	1	0.0773837	144	4080	4082	4083	0.241248	Treated	On support	3.06025	7.01536
2018	603738	21	7.01574	2.824	13.377	2	1.39518	4	C41	0.388834	20.9024	0.039854	0.473824	7	0	0	1	0.425842	0.428571	0.035814	0.012834	16	13.7648	1.2834	0.033	0.0003581	1.94591	0	0	3.09104	1	0.616509	49	5324	5326	5327	0.295675	Treated	On support	2.28036	6.07501
2016	600175	8	9.22507	4.93315	15.1034	17	1.15412	5	S90	0.343421	23.5605	0.050684	0.30329	8	0	0	0	0.302054	0.375	-0.557667	-0.006296	25	14.5431	-0.6296	0	-0.0055767	0	1	1	2.19722	1	0.118546	400	8385	8387	8384	0.435993	Treated	On support	1.23954	7.2266
2019	600348	0	9.52976	3.65001	18.2343	16	0.778593	0	B06	0.507532	24.6164	0.071437	3.7e-07	9	0	0	0	0.583384	0.333333	-0.089668	0.012247	0	14.7489	1.2247	0.0074	-0.0008967	0	1	1	0	0	0.354654	25	11652	11650	11653	0.408458	Untreated	On support	0.693065	7.63386
2012	601099	1	0	0	0	0	0	5	J67	0.523454	22.2229	-0.164166	0	7	0	1	0	0.108264	0.428571	-0.149962	0.003044	25	15.0604	0.3044	0	-0.0014996	0	0	0	0.693147	1	0.606597	225	4151	4153	4150	0.244487	Treated	On support	2.97262	6.96973
2019	586	2	7.3305	3.39278	14.9552	24	3.71116	0	C39	0.570667	20.2536	-0.023733	0	5	0	0	1	0.206782	0.4	0.477431	-0.003322	0	14.4108	-0.3322	0.0527	0.0047743	0	0	0	1.09861	0	0.73202	49	10687	10689	10686	0.333122	Untreated	On support	0.498554	6.98431
2015	600886	1	9.49368	4.20345	21.1159	19	1.02873	0	D44	0.720016	25.9357	0.124748	0	8	0	1	0	0.513368	0.375	-0.272037	0.013157	0	14.5999	1.3157	0	-0.0027204	0	1	1	0.693147	0	0.402012	25	10360	10358	10361	0.304769	Untreated	On support	0.428283	6.87737
2014	600127	1	8.03839	3.86852	16.5578	16	2.80729	1	C13	0.329424	21.0382	-0.017911	6.9e-05	7	0	1	0	0.223362	0.428571	0.099102	0.002098	1	13.8258	0.2098	0.0039	0.000991	0	0	0	0.693147	0	0.0148467	256	9159	9157	9160	0.18693	Untreated	On support	0.261689	7.1981
2013	858	0	9.6271	3.92942	15.0756	15	1.50813	0	C15	0.161122	24.5104	0.03306	0.000132	10	0	1	0	0.36	0.5	0.522988	0.081423	0	15.6565	8.1423	0	0.0052299	0	1	1	0	0	0.540322	9	9958	9957	9960	0.26003	Untreated	On support	0.346531	7.17894
2010	600461	0	7.23964	3.00881	13.4165	6	1.21741	1	D46	0.600955	22.0962	0.054816	0	9	0	1	0	0.514171	0.333333	10.1626	0.006894	1	13.3473	0.6894	0	0.101626	0	0	0	0	0	0.826446	16	8933	8935	8936	0.161963	Untreated	On support	0.190106	6.94445
2013	731	1	9.00275	4.5115	13.6794	16	1.58311	0	C26	0.370382	22.2967	0.034658	0.00045	7	0	1	0	0.121818	0.428571	-0.17002	0.00511	0	13.7321	0.511	0.0006	-0.0017002	0	1	0	0.693147	0	0.503116	9	9835	9837	9834	0.246027	Untreated	On support	0.329409	7.29545
2012	530	0	0	0	12.2061	19	1.03995	0	C34	0.349769	21.8007	-0.022764	0.000354	9	0	1	1	0.219578	0.333333	-0.125816	0.006757	0	14.3437	0.6757	0.0521	-0.0012582	0	0	0	0	0	0.499365	81	9268	9267	9270	0.196397	Untreated	On support	0.28099	7.24424
2012	600509	0	8.01776	3.33316	15.3146	10	1.30971	1	D44	0.72734	22.9312	0.001468	9.2e-07	11	0	1	0	0.469599	0.363636	0.268951	0.008996	1	13.5911	0.8996	0	0.0026895	0	1	1	0	0	0.73844	169	9049	9048	9051	0.176937	Untreated	On support	0.234853	7.10241
2012	544	0	6.87536	3.06062	16.8112	19	2.18632	0	D46	0.456757	21.0811	0.054932	0	9	0	1	1	0.324375	0.333333	1.42819	0.015418	0	13.8203	1.5418	0	0.0142819	0	0	0	0	0	0.566299	49	8922	8924	8921	0.15984	Untreated	On support	0.183731	6.92139
2016	600706	0	7.32639	2.76441	14.8451	20	2.48918	1	N78	0.501397	21.2997	0.097587	0	9	0	1	0	0.516592	0.333333	0.292613	0.007609	1	13.6048	0.7609	0	0.0029261	0	0	0	0	0	0.0458436	144	8842	8840	8843	0.14154	Untreated	On support	0.128168	6.665
2019	600238	1	0	3.09745	15.3664	19	2.78098	1	C15	0.548274	20.8902	-0.078713	0.024667	9	0	0	1	0.208412	0.444444	-0.729488	-0.013749	1	13.7029	-1.3749	0	-0.0072949	0	0	0	0.693147	0	0.527977	324	10504	10503	10502	0.317316	Untreated	On support	0.45898	6.90033
2013	600297	0	6.87892	3.30717	14.5087	13	1.7892	0	F52	0.309065	21.0426	0.041683	1.7e-05	7	0	0	1	0.483614	0.428571	0.214807	0.001362	0	13.0815	0.1362	0.0066	0.0021481	0	0	0	0	0	0.792958	225	10226	10224	10227	0.290663	Untreated	On support	0.395911	6.891
2013	600121	0	9.5048	3.93645	0	15	1.01965	0	B06	0.566909	23.1221	0.032239	2.2e-05	10	0	1	0	0.638266	0.4	0.43493	0.010426	0	14.0611	1.0426	0.0002	0.0043493	0	1	1	0	0	0.900429	25	8966	8964	8963	0.166982	Untreated	On support	0.204985	6.99848
2010	731	1	8.48027	4.24488	16.2134	13	1.3792	0	C26	0.48036	22.0173	0.04748	0.000365	7	0	1	0	0.144152	0.428571	0.517973	0.008177	0	13.487	0.8177	0	0.0051797	1.94591	0	0	0.693147	0	0.134196	9	9676	9675	9674	0.231062	Untreated	On support	0.317328	7.33629
2019	520	0	7.3213	2.98556	10.2254	26	7.20394	5	G55	0.343084	20.2493	0.083887	1.5e-05	6	0	0	0	0.178855	0.5	-0.120999	0.02182	25	14.4632	2.182	0	-0.00121	0	0	0	0	1	0.21572	196	6174	6175	6176	0.329282	Treated	On support	2.16857	6.24799
2010	693	0	0	1.89556	0	0	0	2	I65	1.25807	19.3158	-0.022744	2.2e-05	6	0	0	1	0.194911	0.5	-0.124351	-0.055541	4	12.0076	-5.5541	0	-0.0012435	0	0	0	0	1	0.658896	16	4940	4941	4938	0.278133	Treated	On support	2.39744	6.29876
2013	422	0	9.40798	4.5672	13.8155	17	0.949511	2	C26	0.788887	24.2887	0.080943	0.000438	10	0	1	1	0.16854	0.4	-0.029513	0.006487	4	14.2818	0.6487	0	-0.0002951	0	1	1	0	1	0.980018	144	5049	5051	5048	0.28353	Treated	On support	2.34869	6.20596
2010	600071	0	7.78126	3.09632	13.7102	13	2.90237	0	C41	0.285337	20.8347	0.130329	4e-05	9	0	1	0	0.394626	0.444444	-0.083892	0.013515	0	14.6578	1.3515	0	-0.0008389	0	0	0	0	0	0.311472	25	8852	8851	8854	0.145008	Untreated	On support	0.13817	6.7169
2013	899	0	8.12747	4.26895	12.6508	16	1.21603	0	D44	0.711102	22.5377	0.12593	2.1e-05	11	0	1	0	0.584294	0.454545	-0.187977	0.019654	0	13.878	1.9654	0	-0.0018798	0	1	1	0	0	0.17113	36	8868	8867	8866	0.150541	Untreated	On support	0.154477	6.79649
2019	600346	1	10.6109	5.20695	19.9521	18	1.28398	3	C28	0.789315	25.8845	0.097128	0.125883	7	0	0	1	0.301139	0.428571	-0.280683	0.0037	9	14.917	0.37	0.0095	-0.0028068	0	1	1	0.693147	1	0.252502	64	8793	8791	8794	0.560272	Treated	On support	0.556632	6.3824
2013	600594	1	8.44005	3.87796	10.8198	9	4.03124	1	C27	0.396271	21.8867	0.180339	0.300279	9	0	0	1	0.240899	0.333333	0.420248	0.019873	1	13.4036	1.9873	0.0282	0.0042025	0	0	0	0.693147	0	0.355442	324	11009	11007	11006	0.357653	Untreated	On support	0.557968	7.20795
2018	589	0	8.71795	3.79745	0	22	0.922015	0	C29	0.674157	23.0729	0.069953	9.8e-05	10	0	1	0	0.253326	0.4	-0.07419	0.000415	0	13.8852	0.0415	0.0278	-0.0007419	2.30259	1	1	0	0	0.620662	16	9569	9567	9570	0.222739	Untreated	On support	0.31035	7.33413
2012	600281	0	8.87619	4.6426	17.4618	12	1.65164	0	C25	0.723454	21.9752	-0.00525	0	8	0	1	0	0.492413	0.375	-0.213984	0.000289	0	13.1746	0.0289	0	-0.0021398	0	0	0	0	0	0.226303	81	8969	8970	8971	0.167414	Untreated	On support	0.206277	7.00364
2014	600071	0	7.31621	2.67419	16.9495	17	3.21985	2	C40	0.413956	20.7954	-0.044968	0	9	0	1	0	0.394626	0.333333	0.040335	-0.017129	4	14.3015	-1.7129	0.0223	0.0004033	0	0	0	0	1	0.0131942	25	313	314	311	0.14394	Treated	On support	4.21083	6.58006
2017	611	5	6.12215	2.72736	0	21	1.90026	1	C17	0.598095	21.3717	-0.008336	0	9	0	0	0	0.124292	0.333333	-0.482529	-0.003681	1	13.8488	-0.3681	0	-0.0048253	0	0	0	1.79176	0	0.558587	25	11009	11007	11006	0.357653	Untreated	On support	0.557968	7.20795
2013	601012	0	7.90601	3.36194	10.0433	1	1.65375	1	C30	0.361636	22.2682	0.012188	0.390935	9	0	0	0	0.180431	0.333333	0.234989	-0.003217	1	14.5628	-0.3217	0.0684	0.0023499	0	0	0	0	0	0.411144	324	11436	11437	11434	0.389509	Untreated	On support	0.64031	7.50737
2013	600053	0	7.96545	4.71265	13.0724	16	1.66255	0	K70	0.713608	21.7628	0.159475	1.4e-06	9	0	1	0	0.723663	0.333333	-0.197464	0.000545	0	14.1857	0.0545	0	-0.0019746	0	0	0	0	0	0.290515	25	8829	8830	8827	0.128125	Untreated	On support	0.0897888	6.42739
2016	600165	1	8.42949	4.02297	12.6115	18	3.22745	0	C33	0.730221	21.931	-0.057099	3.7e-05	11	0	0	0	0.29202	0.363636	-0.692989	-0.004642	0	14.4446	-0.4642	0.0081	-0.0069299	0	0	0	0.693147	0	0.538899	256	10568	10567	10570	0.323082	Untreated	On support	0.473904	6.92143
2018	710	1	7.73424	3.13879	0	21	1.75456	0	M74	0.108208	21.5017	0.07591	0.215815	9	0	0	0	0.145528	0.333333	0.07245	0.03676	0	14.6571	3.676	0.0649	0.0007245	0	0	0	0.693147	0	0.175497	196	11083	11084	11081	0.363478	Untreated	On support	0.573195	7.2689
2012	683	0	8.3199	4.04992	13.5924	15	0.950732	0	C26	0.578615	23.0225	0.066673	0	9	0	0	0	0.198554	0.444444	-0.128232	0.010651	0	14.2824	1.0651	0	-0.0012823	0	1	1	0	0	0.41036	16	11769	11770	11767	0.41878	Untreated	On support	0.721861	7.69604
2017	600172	1	8.04774	3.46556	0	19	1.54361	4	C30	0.532538	23.1271	0.00139	0.082395	9	0	0	0	0.229461	0.333333	0.372329	0.012012	16	13.9513	1.2012	0.0311	0.0037233	0	1	1	0.693147	1	0.759698	100	8156	8157	8158	0.418201	Treated	On support	1.41987	7.19831
2014	600785	0	9.00775	4.26557	12.3884	17	1.38327	2	F52	0.563019	22.0991	0.03324	0.012905	8	0	0	0	0.269093	0.375	0.12919	0.026415	4	14.5706	2.6415	0	0.0012919	0	0	0	0	1	0.697207	400	7243	7241	7240	0.370662	Treated	On support	1.87618	6.80555
2012	713	0	8.2157	3.98066	0	15	2.09413	1	A05	0.346557	21.335	0.028938	1.1e-05	8	0	1	0	0.341082	0.375	3.85971	0.011612	1	13.9462	1.1612	0.035	0.0385972	3.2581	0	0	0	0	0.195194	144	9006	9007	9008	0.171923	Untreated	On support	0.219997	7.05626
2016	600221	0	0	0	20.0815	17	0.938369	1	G56	0.541823	25.7215	0.08294	0	7	0	1	0	0.243314	0.428571	-0.165014	0.012011	1	15.0152	1.2011	0	-0.0016501	0	1	1	0	0	0.685546	196	11106	11107	11108	0.365223	Untreated	On support	0.578011	7.2871
2017	932	7	0	4.6446	18.8419	18	1.13179	1	C31	0.805407	25.0398	0.056239	0.000132	9	0	1	0	0.603216	0.444444	-0.030142	0.004947	1	14.3401	0.4947	0.0324	-0.0003014	3.63759	1	1	2.07944	0	0.875189	49	9785	9787	9784	0.240874	Untreated	On support	0.324575	7.31948
2019	600520	1	6.33027	2.36789	14.5354	17	2.35765	0	C38	0.56077	20.6752	-0.002965	0	9	0	0	0	0.170885	0.333333	-0.071984	-0.018829	0	13.6012	-1.8829	0.0368	-0.0007198	0	0	0	0.693147	0	0.933309	256	10496	10495	10498	0.316577	Untreated	On support	0.457179	6.89843
2011	799	0	7.61328	3.62676	15.821	14	2.84554	4	C15	0.361573	21.4882	0.282588	0	9	0	1	0	0.309998	0.333333	0.172674	0.016847	16	14.6752	1.6847	0	0.0017267	0	0	0	0	1	0.502586	144	1271	1270	1273	0.173736	Treated	On support	4.81513	6.954
2014	510	0	7.99735	3.64019	15.5708	21	2.40978	2	C26	0.559173	21.3131	0.069737	5.2e-06	8	0	1	0	0.041591	0.375	-0.002827	-0.017521	4	13.9333	-1.7521	0	-2.83e-05	0	0	0	0	1	0.612838	400	3103	3101	3100	0.214882	Treated	On support	3.90783	7.1706
2015	548	0	6.12959	2.29776	0	22	3.19549	1	G54	0.273105	21.4452	0.038209	3.9e-05	8	0	1	0	0.30312	0.375	0.406339	-0.000811	1	13.9473	-0.0811	0	0.0040634	0	0	0	0	0	0.900629	121	9096	9097	9094	0.180946	Untreated	On support	0.246275	7.14231
2015	601677	1	9.06287	4.62002	14.0545	4	1.59655	0	C32	0.319717	22.4407	-0.019584	0.375038	7	0	0	0	0.2194	0.428571	-0.060109	0.009285	0	13.6886	0.9285	0.0093	-0.0006011	0	1	1	0.693147	0	0.515295	81	11695	11697	11698	0.412101	Untreated	On support	0.702975	7.65569
2016	676	57	9.16572	4.60787	0	0	0	4	C38	0.289852	22.5937	0.025811	0.0417	5	0	0	0	0.457771	0.4	0.081364	-0.021345	16	14.1766	-2.1345	0.0356	0.0008136	0	1	1	4.06044	1	0.696124	225	7646	7645	7644	0.388491	Treated	On support	1.71843	7.01682
2015	600165	1	7.44777	3.00428	0	17	3.68519	4	C33	0.736858	22.09	-0.059858	2.2e-05	11	0	0	0	0.29202	0.363636	0.647488	-0.012921	16	13.9844	-1.2921	0.002	0.0064749	2.19722	0	0	0.693147	1	0.344716	256	6198	6197	6200	0.33011	Treated	On support	2.16527	6.25846
2010	563	0	0	0	0	0	0	0	J67	0.383031	20.9089	0.132718	0	9	0	1	1	0.443444	0.333333	-2.01745	0.013319	0	13.9535	1.3319	0	-0.0201745	0	0	0	0	0	0.906677	16	8841	8839	8838	0.141034	Untreated	On support	0.126688	6.65727
2011	600745	0	8.01075	4.43261	18.7312	15	1.25621	0	K70	0.828197	22.247	-0.057522	0.126079	5	0	0	0	0.617246	0.4	1.75041	-0.000484	0	14.4678	-0.0484	0	0.0175041	0	0	0	0	0	0.415471	121	10672	10674	10671	0.332077	Untreated	On support	0.496118	6.97646
2014	721	0	7.02881	2.56698	13.9978	17	2.99876	0	H62	0.33581	20.7856	0.020717	0	9	0	1	0	0.210397	0.333333	-0.074419	0.005444	0	13.9764	0.5444	0	-0.0007442	0	0	0	0	0	0.241609	25	8968	8970	8971	0.167423	Untreated	On support	0.206305	7.00376
2015	627	0	7.08538	3.10058	14.0288	19	6.30497	2	C26	0.259628	21.6026	-0.019398	1.1e-05	9	0	0	0	0.242297	0.333333	0.622894	-0.009401	4	13.7768	-0.9401	0	0.0062289	0	0	0	0	1	0.411774	121	6610	6612	6613	0.345642	Treated	On support	2.0777	6.46402
2013	713	0	8.07278	3.79969	13.1103	16	1.74181	0	A05	0.353948	21.4156	0.100648	1.1e-05	8	0	1	0	0.341082	0.375	2.62847	0.008251	0	14.5027	0.8251	0.0334	0.0262847	3.13549	0	0	0	0	0.921996	144	9027	9025	9024	0.174198	Untreated	On support	0.226748	7.07774
2013	600186	0	8.17583	3.75426	12.1007	15	1.81381	3	C14	0.801471	21.719	0.026292	1.5e-05	11	0	1	0	0.119051	0.363636	-0.024238	-0.018301	9	13.8086	-1.8301	0.001	-0.0002424	0	0	0	0	1	0.425083	169	2045	2043	2042	0.190556	Treated	On support	4.62329	7.09948
2016	995	2	0	3.08083	9.5179	16	9.91472	1	C15	0.885521	19.788	0.04505	1.9e-05	8	0	0	0	0.195989	0.375	-0.657727	-0.007009	1	12.5707	-0.7009	0	-0.0065773	0	0	0	1.09861	0	0.047508	49	10146	10144	10147	0.281683	Untreated	On support	0.379457	6.94746
2017	796	2	9.45525	4.41023	0	20	1.45977	4	L72	0.639809	22.528	0.081861	0.000789	11	0	0	0	0.321841	0.363636	-0.363318	0.006695	16	14.0615	0.6695	0	-0.0036332	0	1	1	1.09861	1	0.804945	529	6567	6569	6566	0.344175	Treated	On support	2.08741	6.44266
2010	600306	0	8.06802	4.18445	0	10	1.79124	0	F52	0.71879	21.4609	0.096551	6.2e-06	12	0	0	0	0.140722	0.25	0.350975	0.002571	0	13.7747	0.2571	0	0.0035098	0	0	0	0	0	0.568574	49	10587	10585	10584	0.324446	Untreated	On support	0.477461	6.92873
2013	600506	0	6.33511	3.61131	0	12	4.6482	0	A01	0.049622	19.531	-0.000166	0	7	0	1	0	0.252228	0.428571	1.41727	0.014568	0	12.5872	1.4568	0	0.0141727	0	0	0	0	0	0.221485	36	8843	8845	8846	0.142996	Untreated	On support	0.132366	6.68746
2013	600715	0	5.65331	2.74867	0	17	6.00706	0	C36	0.953326	19.2588	-0.118988	0	7	0	1	0	0.248944	0.428571	8.45213	0.039935	0	14.0528	3.9935	0	0.0845213	0	0	0	0	0	0.588416	529	8832	8830	8829	0.1326	Untreated	On support	0.102235	6.50702
2013	600156	0	7.6921	3.3311	9.90354	15	1.84628	0	C17	0.341815	20.8945	-0.072004	1.3e-05	9	0	1	0	0.401145	0.333333	0.209693	-0.0144	0	13.2785	-1.44	0.0138	0.0020969	0	0	0	0	0	0.24416	16	8854	8853	8856	0.145952	Untreated	On support	0.140907	6.73079
2012	600293	0	7.48067	3.60971	12.5616	12	1.51993	1	C30	0.745307	21.8632	0.007129	0.000114	9	0	0	0	0.126765	0.333333	0.311492	0.000241	1	14.3744	0.0241	0.0341	0.0031149	0	0	0	0	0	0.837784	81	11292	11294	11291	0.378789	Untreated	On support	0.614093	7.41786
2011	600326	0	7.55541	2.85543	13.6526	10	2.37351	0	G54	0.411324	21.5637	0.08319	0	9	0	1	0	0.275811	0.333333	0.095933	0.000673	0	13.4054	0.0673	0	0.0009593	0	0	0	0	0	0.72789	16	9092	9090	9089	0.180461	Untreated	On support	0.244963	7.13727
2018	603169	1	7.88681	3.15772	10.5967	4	1.22206	1	C35	0.829232	23.1524	-0.036737	0	8	0	1	0	0.545907	0.375	-0.514478	-0.004203	1	13.4608	-0.4203	0.0127	-0.0051448	3.43399	1	1	0.693147	0	0.471747	81	9249	9248	9251	0.194292	Untreated	On support	0.27745	7.23564
2016	600771	1	7.94276	3.67866	0	20	4.2475	2	C27	0.193013	21.4854	-0.098833	0.001243	10	0	0	0	0.232198	0.4	0.416977	0.016954	4	14.5856	1.6954	0	0.0041698	0	0	0	0.693147	1	0.0444364	81	6227	6229	6226	0.331346	Treated	On support	2.15994	6.27412
2019	600359	0	6.89128	2.66859	15.6999	20	1.94447	2	A01	0.755216	21.2856	0.00032	7.9e-07	7	0	0	0	0.403173	0.428571	2.96232	0.00054	4	13.0212	0.054	0.0139	0.0296232	0	0	0	0	1	0.319736	49	5762	5760	5763	0.313627	Treated	On support	2.22329	6.09953
2014	876	0	10.5982	4.7508	16.8785	16	1.18096	0	C13	0.344664	24.2319	0.040237	0.000767	9	0	0	0	0.294129	0.333333	0.010439	0.012713	0	14.7676	1.2713	0.0009	0.0001044	0	1	1	0	0	0.366794	81	12091	12090	12093	0.459557	Untreated	On support	0.812224	7.81212
2017	600758	0	8.54014	3.17003	13.1563	21	1.12977	1	B06	0.666594	23.5378	0.085974	0	9	0	1	0	0.4707	0.333333	0.28966	0.021382	1	14.1935	2.1382	0	0.0028966	0	1	1	0	0	0.792648	25	9443	9445	9442	0.211933	Untreated	On support	0.300946	7.30307
2014	687	0	6.88572	2.38222	14.6736	0	0	3	C28	0.366545	21.6571	0.032274	1.1e-05	9	0	0	0	0.298	0.444444	-0.033546	-0.015401	9	13.2255	-1.5401	0	-0.0003355	2.30259	0	0	0	1	0.752956	324	6293	6294	6291	0.333762	Treated	On support	2.14919	6.30547
2011	600716	0	9.20821	5.99404	0	15	1.12769	0	K70	0.712367	22.5373	0.035153	0	8	0	1	0	0.604873	0.375	344.91	-0.002266	0	14.352	-0.2266	0	3.4491	0	1	1	0	0	0.962663	36	8980	8981	8978	0.168146	Untreated	On support	0.208534	7.01238
2017	410	0	0	3.00791	17.3531	21	1.29132	2	C34	0.952312	23.7872	-0.052463	0.000157	7	0	1	0	0.301346	0.428571	0.14188	-0.010937	4	13.8738	-1.0937	0	0.0014188	2.19722	1	1	0	1	0.284319	49	4677	4676	4675	0.265881	Treated	On support	2.54854	6.5505
2018	920	1	7.5518	3.13092	0	19	1.59736	0	C26	0.513245	21.4244	0.009139	0.00067	5	0	1	0	0.426398	0.4	0.66073	0.00796	0	14.6695	0.796	0.0601	0.0066073	3.66356	0	0	0.693147	0	0.0212393	16	9123	9122	9125	0.183067	Untreated	On support	0.251923	7.16386
2012	881	0	8.03149	3.68328	13.8921	14	1.0176	1	S90	0.639533	22.5374	0.134391	0.00039	8	0	0	0	0.183779	0.5	0.636904	0.007083	1	14.6924	0.7083	0	0.006369	0	1	1	0	0	0.496285	169	11662	11664	11661	0.40937	Untreated	On support	0.695595	7.63957
2014	600241	0	8.14731	3.98727	13.8641	0	0	2	F51	0.751935	21.442	-0.010407	0	9	0	1	0	0.557034	0.333333	-0.180991	-0.006199	4	14.5458	-0.6199	0	-0.0018099	0	0	0	0	1	0.336623	121	217	216	219	0.139015	Treated	On support	4.00541	6.50517
2013	600068	0	10.3107	4.43169	18.7884	16	0.953137	1	E48	0.792224	25.1756	0.054734	1.2e-06	9	0	1	0	0.408258	0.555556	-0.036999	0.006509	1	14.4526	0.6509	0.0057	-0.00037	0	1	1	0	0	0.287089	100	10146	10144	10147	0.281681	Untreated	On support	0.379455	6.94748
2014	600107	0	6.85528	2.31862	12.1632	17	2.95119	0	C18	0.548606	20.9437	0.484086	5.2e-05	9	0	1	0	0.203858	0.333333	0.269526	-0.003205	0	12.9042	-0.3205	0	0.0026953	0	0	0	0	0	0.172415	16	9005	9006	9007	0.171608	Untreated	On support	0.219052	7.05289
2018	601225	1	9.95976	4.08652	16.1379	4	1.06647	4	B06	0.44919	25.5152	0.163929	0	7	0	1	0	0.631383	0.428571	0.080855	0.039272	16	14.3787	3.9272	0.007	0.0008085	0	1	1	0.693147	1	0.339785	144	4888	4889	4890	0.275811	Treated	On support	2.42201	6.34387
2013	600006	0	9.6349	4.2687	0	14	0.90409	0	C36	0.615854	23.7285	-0.025617	0	9	0	1	0	0.601	0.333333	0.088967	-0.001375	0	14.1756	-0.1375	0.0359	0.0008897	0	1	1	0	0	0.159967	9	9288	9290	9287	0.198033	Untreated	On support	0.28356	7.25113
2015	600502	0	9.24825	4.41522	13.9115	0	0	3	E48	0.78774	23.3314	0.045708	0.00157	9	0	1	0	0.160692	0.333333	0.047675	0.003564	9	14.3943	0.3564	6.6e-05	0.0004767	0	1	1	0	1	0.772362	529	4468	4467	4470	0.257153	Treated	On support	2.68862	6.73619
2019	600281	0	7.46068	3.69791	14.5087	19	2.71824	0	C25	0.490057	20.6732	-0.203952	1e-05	9	0	0	0	0.434783	0.333333	0.887688	-0.007704	0	13.3135	-0.7704	0	0.0088769	0	0	0	0	0	0.611474	81	9989	9988	9991	0.264672	Untreated	On support	0.352768	7.13234
2011	600681	0	0	2.35635	0	18	4.30322	0	I65	0.882164	18.8106	0.000533	0	9	0	0	0	0.182476	0.333333	5.88306	0.007197	0	12.4913	0.7197	0	0.0588306	0	0	0	0	0	0.66915	144	9752	9750	9749	0.236936	Untreated	On support	0.321784	7.32749
2011	600990	0	7.79553	3.63357	9.85225	7	1.98499	0	C39	0.642567	20.9366	-0.055436	0	9	0	1	0	0.488237	0.333333	2.46627	-0.000612	0	13.7027	-0.0612	0	0.0246627	0	0	0	0	0	0.332311	25	8833	8834	8835	0.135375	Untreated	On support	0.110223	6.55824
2019	600251	15	8.655	4.62141	15.4865	16	1.35604	2	C13	0.499089	22.3328	0.245796	0	9	0	0	0	0.408914	0.555556	0.276708	0.007203	4	13.0372	0.7203	0.0002	0.0027671	0	1	0	2.77259	1	0.664682	49	6416	6418	6415	0.338233	Treated	On support	2.12487	6.36381
2010	600233	0	7.69006	3.20566	9.9508	10	1.70986	0	C18	0.130859	20.8976	0.119583	0.00263	9	0	0	0	0.403218	0.333333	0.217557	0.026615	0	14.6699	2.6615	0	0.0021756	0	0	0	0	0	0.816593	169	10154	10155	10156	0.282528	Untreated	On support	0.380861	6.93909
2011	981	0	0	4.8859	16.1181	11	1.01662	0	K70	0.797425	23.5117	-0.15253	2.3e-06	9	0	0	0	0.894086	0.333333	-0.065983	0.001288	0	15.0094	0.1288	0	-0.0006598	0	1	1	0	0	0.376249	1369	10201	10203	10204	0.288052	Untreated	On support	0.39067	6.90066
2010	939	0	8.12406	3.50549	14.4885	11	1.40424	1	D44	0.659518	22.9952	0.01357	0.003659	8	0	0	0	0.334917	0.375	0.873387	0.009874	1	14.3202	0.9874	0	0.0087339	0.693147	1	1	0	0	0.598473	400	11527	11528	11525	0.397509	Untreated	On support	0.66355	7.56206
2016	600155	7	0	0	0	0	0	0	J67	0.492827	24.1214	-0.246248	1.4e-05	9	0	0	1	0.107633	0.333333	0.718054	-0.017499	0	12.9239	-1.7499	0	0.0071805	0	1	1	2.07944	0	0.493639	144	12242	12243	12244	0.497351	Untreated	On support	0.856007	7.70751
2012	752	0	7.20493	3.72869	7.6014	15	3.15915	2	C15	0.1383	20.8622	0.18796	3.1e-05	9	0	0	0	0.106535	0.333333	-0.262397	0.014653	4	12.0436	1.4653	0	-0.002624	0	0	0	0	1	0.681263	121	6525	6526	6523	0.3424	Treated	On support	2.099	6.41747
2015	612	0	8.51418	3.92855	12.2061	19	1.40732	3	C32	0.447863	22.8783	-0.005034	0.009744	8	0	0	0	0.175597	0.375	-0.112339	0.002994	9	14.645	0.2994	0.0001	-0.0011234	0	1	1	0	1	0.863438	121	8331	8330	8329	0.431143	Treated	On support	1.28576	7.22353
2018	403	0	7.34228	2.93856	14.8723	22	5.61199	1	C27	0.529828	20.999	0.088524	0.000179	6	0	0	0	0.274859	0.333333	0.091638	0.020268	1	15.7939	2.0268	0.0332	0.0009164	2.30259	0	0	0	0	0.669406	81	10800	10802	10799	0.342073	Untreated	On support	0.520279	7.06414
2017	862	0	7.00464	3.2501	15.8694	19	1.0355	0	D44	0.702639	22.9402	0.048962	0	9	0	1	0	0.402326	0.333333	0.12131	0.000286	0	13.9117	0.0286	0.0046	0.0012131	0	1	1	0	0	0.890691	49	9335	9336	9337	0.202711	Untreated	On support	0.290685	7.27038
2016	600993	0	8.20637	3.66662	13.7057	12	3.63497	0	F51	0.192202	21.6382	0.095966	0	9	0	0	0	0.292686	0.333333	0.500645	0.031655	0	14.7404	3.1655	0.0176	0.0050064	0	0	0	0	0	0.270299	9	10741	10742	10739	0.336781	Untreated	On support	0.507383	7.01568
2011	600979	0	7.16848	3.01963	0	7	1.47058	1	D44	0.628495	21.8919	0.064527	0	11	0	1	0	0.254617	0.363636	0.005188	-0.000211	1	13.4588	-0.0211	0	5.19e-05	0	0	0	0	0	0.845384	169	9053	9055	9052	0.177184	Untreated	On support	0.235582	7.10466
2017	600774	0	7.35397	3.17154	0	21	2.60479	1	F52	0.592171	21.2569	0.07052	0.000934	9	0	1	0	0.299999	0.333333	0.361766	0.003445	1	13.6134	0.3445	0	0.0036177	0	0	0	0	0	0.619289	144	8966	8968	8965	0.167187	Untreated	On support	0.205599	7.00092
2018	600421	0	0	2.52941	11.3232	14	32.9887	0	C34	0.742746	17.6542	-0.001169	0	7	0	0	1	0.194973	0.428571	0	-0.036798	0	12.3437	-3.6798	0	0	0	0	0	0	0	0.376015	100	9461	9459	9462	0.212976	Untreated	On support	0.301781	7.30702
2010	600241	0	8.77007	5.01129	0	10	1.71489	0	F51	0.588804	21.0085	0.11217	0	9	0	1	0	0.566534	0.333333	0.262322	0.001586	0	14.263	0.1586	0	0.0026232	0	0	0	0	0	0.191422	121	8829	8830	8827	0.128616	Untreated	On support	0.0910986	6.43652
2010	930	0	8.66031	4.0425	14.0387	11	1.77486	1	C14	0.624186	22.6581	0.045255	2.2e-05	0	0	1	0	0.20738	0	0.134543	0.007261	1	13.9253	0.7261	0	0.0013454	0	1	1	0	0	0.378477	49	10478	10480	10481	0.315072	Untreated	On support	0.453639	6.89482
2015	600109	0	0	0	17.074	0	0	0	J67	0.706926	24.7549	0.241935	0	9	0	0	0	0.18089	0.333333	0.3564	0.01062	0	16.9878	1.062	0	0.003564	0	1	1	0	0	0.59239	81	12273	12275	12272	0.509507	Untreated	On support	0.915801	7.65244
2011	553	0	0	0	0	18	1.46307	1	C26	0.491651	21.553	0.076512	8.8e-05	10	0	1	1	0.200173	0.4	-0.11876	0.003683	1	13.3847	0.3683	0	-0.0011876	0	0	0	0	0	0.536137	16	9120	9122	9123	0.182739	Untreated	On support	0.251058	7.16072
2010	600191	0	5.92791	2.30174	0	12	1.59676	0	C13	0.240685	21.6264	-0.013433	0.00014	9	0	1	0	0.314927	0.333333	-0.186681	0.003545	0	12.0027	0.3545	0	-0.0018668	0	0	0	0	0	0.928149	9	9063	9064	9061	0.177744	Untreated	On support	0.237217	7.10986
2016	600381	0	7.7063	3.9375	11.8494	15	2.16345	1	C14	0.093612	21.5166	0.156051	0.117792	7	0	0	1	0.499567	0.428571	0.623805	0.011188	1	13.9716	1.1188	0.0128	0.006238	0	0	0	0	0	0.30429	121	10413	10414	10415	0.309347	Untreated	On support	0.439575	6.88536
2016	600550	7	8.5079	3.63727	16.7852	15	1.81034	1	C38	0.934305	22.9905	0.052831	0	9	0	1	0	0.334689	0.444444	1.74801	0.001153	1	14.2717	0.1153	0.048	0.0174801	0	1	1	2.07944	0	0.397062	16	9460	9461	9458	0.212924	Untreated	On support	0.30174	7.30683
2014	600338	0	8.40986	4.476	14.249	14	5.11288	1	C32	0.876357	20.0287	0.108631	0	7	0	0	1	0.294401	0.428571	0.232489	-0.03319	1	13.3277	-3.319	0	0.0023249	0	0	0	0	0	0.0998571	64	10147	10145	10144	0.281708	Untreated	On support	0.379497	6.94721
2015	687	1	7.76415	3.24066	14.9649	18	6.16232	0	C28	0.566617	21.6893	-0.128792	0.00017	9	0	0	0	0.298	0.444444	0.163164	-0.019463	0	13.4709	-1.9463	0	0.0016316	3.8712	0	0	0.693147	0	0.431066	324	10700	10702	10699	0.333775	Untreated	On support	0.500133	6.98967
2015	600839	0	10.5056	4.56395	0	21	1.16028	0	C39	0.679914	24.7417	0.05819	6e-07	8	0	1	0	0.231977	0.375	0.17293	0.00186	0	13.8075	0.186	0.0196	0.0017293	0	1	1	0	0	0.0288483	64	10442	10440	10439	0.311641	Untreated	On support	0.445285	6.88934
2015	803	1	6.58617	3.43465	12.8791	17	7.02149	2	C17	0.751066	19.9761	-0.065037	0.0001	8	0	0	0	0.235072	0.375	-0.123764	-0.003409	4	13.5342	-0.3409	0	-0.0012376	0	0	0	0.693147	1	0.124795	81	5037	5035	5038	0.282669	Treated	On support	2.35575	6.21922
2016	600251	0	7.8341	3.68896	14.8355	13	2.13799	0	C13	0.432836	22.0404	-0.051621	8.5e-05	9	0	1	0	0.408914	0.333333	1.27507	-0.001844	0	13.0896	-0.1844	0.0006	0.0127507	0	0	0	0	0	0.247968	49	9037	9039	9036	0.175607	Untreated	On support	0.230951	7.09029
2015	600378	0	6.83303	2.44508	0	14	6.45296	0	C26	0.24395	20.7164	0.003145	0	9	0	1	0	0.238155	0.333333	-0.37478	0.01236	0	15.3399	1.236	0.0439	-0.0037478	2.19722	0	0	0	0	0.48051	16	8935	8936	8937	0.162434	Untreated	On support	0.19149	6.94946
2019	603319	0	7.46838	3.09906	15.3484	3	1.58978	4	C36	0.549659	21.314	0.100016	0.392231	9	0	0	0	0.213718	0.333333	0.458759	0.022607	16	14.0531	2.2607	0.0672	0.0045876	3.63759	0	0	0	1	0.181264	64	6352	6350	6349	0.335885	Treated	On support	2.13828	6.33296
2019	603938	1	7.89745	3.90912	13.3847	2	1.53505	2	C26	0.094015	20.9731	0.030222	0.413108	7	0	0	0	0.402819	0.428571	-0.084407	0.023672	4	13.6022	2.3672	0.0414	-0.0008441	1.94591	0	0	0.693147	1	0.669612	25	5549	5551	5552	0.305831	Treated	On support	2.24985	6.0677
2016	601258	1	10.5673	4.98094	17.1826	5	1.07404	2	F52	0.815241	24.9836	0.015969	0.307847	14	0	0	1	0.204178	0.357143	0.335537	0.000579	4	14.3721	0.0579	0	0.0033554	0	1	1	0.693147	1	0.655274	324	8508	8509	8510	0.452484	Treated	On support	1.10266	7.24861
2016	639	1	8.60209	4.21839	8.13182	20	1.8442	1	C13	0.695448	22.8439	-0.017743	0	9	0	0	0	0.349955	0.333333	0.759078	0.024143	1	13.4588	2.4143	0.0243	0.0075908	0	1	1	0.693147	0	0.0978507	100	11244	11243	11246	0.375172	Untreated	On support	0.605576	7.38619
2015	601099	2	0	0	15.4249	0	0	0	J67	0.766113	24.2523	-0.234846	0	7	0	0	0	0.127532	0.428571	-0.207377	0.015343	0	16.3501	1.5343	0	-0.0020738	0	1	1	1.09861	0	0.324924	225	12290	12292	12293	0.520225	Untreated	On support	0.980908	7.65947
2012	600520	2	6.59927	2.63794	12.8992	10	2.30941	1	C38	0.508356	20.161	-0.015201	0	9	0	0	0	0.239502	0.333333	0.002468	-0.01571	1	13.4	-1.571	0	2.47e-05	0	0	0	1.09861	0	0.664928	256	10141	10142	10139	0.281396	Untreated	On support	0.378994	6.9504
2018	603077	5	8.68136	4.12448	11.5129	6	1.23326	2	C26	0.157171	23.3101	0.071075	0.047727	9	0	0	0	0.332547	0.333333	-0.115403	0.00334	4	14.0031	0.334	0.0136	-0.001154	0	1	1	1.79176	1	0.647605	100	7973	7974	7975	0.406651	Treated	On support	1.54011	7.15869
2012	600136	0	5.8944	2.83902	9.21044	0	0	0	F51	0.222927	19.0265	0.013722	0	7	0	0	1	0.193907	0.428571	1.5612	0.004633	0	13.2708	0.4633	0	0.015612	0	0	0	0	0	0.352665	169	9998	9999	10000	0.265704	Untreated	On support	0.354162	7.12107
2013	955	3	6.37263	2.7958	14.3751	14	2.00122	1	C17	0.331803	20.7306	-0.029577	0	9	0	0	1	0.162146	0.333333	0.05021	0.000413	1	13.3772	0.0413	0.0332	0.0005021	0	0	0	1.38629	0	0.99469	144	10568	10569	10566	0.322813	Untreated	On support	0.47319	6.92014
2011	600346	0	7.34465	2.85743	15.0853	10	1.38376	1	C35	0.789792	21.7316	-0.021383	0	7	0	1	1	0.50033	0.428571	0.758252	-0.003028	1	13.9035	-0.3028	0	0.0075825	0	0	0	0	0	0.586632	64	8951	8953	8954	0.165727	Untreated	On support	0.201231	6.98433
2012	600990	0	7.79253	3.57594	0	8	2.10923	0	C39	0.629863	20.9817	0.146329	0	9	0	1	0	0.488237	0.333333	1.58618	0.000177	0	13.5052	0.0177	0.0469	0.0158618	1.09861	0	0	0	0	0.313104	25	8832	8834	8835	0.136508	Untreated	On support	0.113473	6.57993
2017	601258	0	10.6163	4.97481	0	6	1.05087	5	F52	0.78927	24.8748	-0.039176	0.30763	14	0	0	1	0.20419	0.357143	0.096417	0.001584	25	14.4224	0.1584	0	0.0009642	0	1	1	0	1	0.408535	324	8477	8478	8479	0.447299	Treated	On support	1.14253	7.23813
2012	600963	0	8.61235	4.07855	17.2499	8	0.947034	0	C22	0.677424	23.5326	0.0013	0.00011	11	0	1	0	0.37344	0.363636	0.111897	0.000579	0	13.4322	0.0579	0.0311	0.001119	0	1	1	0	0	0.419426	9	9433	9435	9432	0.210636	Untreated	On support	0.299783	7.29821
2012	520	0	7.56584	2.71541	18.2545	19	1.50848	0	G55	1.10886	22.3807	0.007124	0	9	0	1	0	0.267193	0.333333	-0.068467	-0.028858	0	13.4469	-2.8858	0	-0.0006847	0	1	0	0	0	0.813733	196	9340	9338	9337	0.202939	Untreated	On support	0.290998	7.27123
2019	600718	28	8.76773	2.87346	18.0158	23	1.36166	0	I65	0.391344	23.3996	0.028604	0.009567	9	0	0	0	0.123803	0.333333	1.21543	-0.004561	0	16.4164	-0.4561	0.12	0.0121543	0	1	1	3.3673	0	0.171231	49	12084	12086	12083	0.458215	Untreated	On support	0.810156	7.8122
2018	600359	0	7.03302	2.88141	13.1422	19	1.54246	0	A01	0.784741	21.484	0.011851	0	7	0	1	0	0.403173	0.428571	0.708599	-0.00389	0	13.3589	-0.389	0.01	0.007086	0	0	0	0	0	0.259588	49	9006	9007	9004	0.171907	Untreated	On support	0.219949	7.05609
2016	697	0	5.40399	1.69999	0	0	0	1	B09	0.094474	21.217	-0.047029	0.251446	7	0	0	1	0.251435	0.428571	20.1296	-0.004315	1	14.402	-0.4315	1.2591	0.201296	0	0	0	0	0	0.617159	100	10888	10886	10889	0.348715	Untreated	On support	0.536222	7.12168
2011	600969	0	7.69632	3.26021	14.6353	7	1.20998	0	D44	0.723632	22.1534	0.108209	0	9	0	1	1	0.178803	0.444444	-0.022497	0.006219	0	14.0286	0.6219	0	-0.000225	0	0	0	0	0	0.0923712	484	9440	9438	9437	0.211211	Untreated	On support	0.300317	7.30025
2017	600251	0	7.89329	3.78036	0	14	1.75469	2	C13	0.542969	22.3418	-0.172921	8.5e-05	9	0	1	0	0.408914	0.333333	0.686847	0.014244	4	13.3315	1.4244	0.00031	0.0068685	0	1	0	0	1	0.0020838	49	1714	1713	1712	0.183914	Treated	On support	4.75293	7.05165
2011	778	0	10.4507	5.13453	0	14	0.974624	0	C33	0.589636	24.2111	0.027236	0.000706	9	0	1	0	0.5001	0.444444	0.055565	0.014628	0	14.8522	1.4628	0	0.0005556	4.29046	1	1	0	0	0.505185	225	9669	9667	9670	0.230219	Untreated	On support	0.316664	7.33661
2010	707	0	8.35433	4.13886	13.1224	13	1.16226	1	C26	0.673384	22.6715	0.010915	3.2e-06	9	0	1	0	0.251135	0.333333	0.382423	0.00514	1	14.1259	0.514	0	0.0038242	0	1	1	0	0	0.147041	144	9526	9524	9527	0.218143	Untreated	On support	0.306015	7.32413
2018	600109	1	0	0	18.4117	0	0	4	J67	0.580845	24.5663	0.05566	0	9	0	0	0	0.18089	0.333333	0.410816	0.005974	16	16.7172	0.5974	0	0.0041082	0	1	1	0.693147	1	0.63555	81	8715	8714	8717	0.501249	Treated	On support	0.84598	7.00621
2018	600006	0	9.56332	4.30209	16.3746	19	0.986693	0	C36	0.619902	23.7003	-0.032207	0	8	0	1	0	0.601	0.375	0.499221	0.007394	0	15.1254	0.7394	0.0341	0.0049922	4.33073	1	1	0	0	0.397979	9	9360	9361	9358	0.204788	Untreated	On support	0.293414	7.27845
2016	509	0	6.11306	2.33539	12.7035	23	15.536	2	C29	0.934028	19.6489	-0.203198	0.000756	9	0	0	0	0.24132	0.333333	-0.724205	-0.016574	4	13.7212	-1.6574	0	-0.0072421	0	0	0	0	1	0.202234	144	4486	4485	4488	0.258008	Treated	On support	2.67317	6.7182
2013	785	0	8.75469	4.06156	0	16	1.17493	2	F52	0.693671	21.8257	0.106025	0	9	0	1	0	0.419859	0.333333	0.219718	0.011643	4	13.6582	1.1643	0	0.0021972	0	0	0	0	1	0.363115	64	959	961	962	0.166453	Treated	On support	4.7767	6.87489
2017	600091	0	0	1.67211	0	20	2.02453	1	C26	0.252314	20.903	-0.070119	1.4e-05	9	0	0	1	0.346047	0.333333	0.157898	0.013937	1	12.5354	1.3937	0	0.001579	0	0	0	0	0	0.233073	144	10246	10247	10244	0.293088	Untreated	On support	0.400938	6.88235
2013	600716	0	9.07543	5.55561	13.9978	17	1.41519	1	K70	0.723885	22.78	-0.053314	0.001567	7	0	1	0	0.6151	0.428571	35.1511	-0.001401	1	14.0298	-0.1401	0	0.351511	0	1	1	0	0	0.0566188	36	9091	9093	9090	0.180537	Untreated	On support	0.24517	7.13805
2011	600010	0	9.94638	4.27107	17.0915	10	1.27033	0	C31	0.738178	24.6299	0.057779	0	14	0	1	0	0.61196	0.357143	-0.13016	0.002257	0	12.9099	0.2257	0	-0.0013016	0	1	1	0	0	0.132418	16	9144	9142	9145	0.185377	Untreated	On support	0.257902	7.18566
2015	600716	0	8.61266	5.02815	9.90354	19	1.84231	2	K70	0.730198	22.7686	0.05321	0.001824	7	0	1	0	0.623877	0.428571	4.03249	-0.00426	4	13.9306	-0.426	0	0.0403249	0	1	1	0	1	0.458417	36	1493	1495	1492	0.178926	Treated	On support	4.80433	7.00651
2019	603032	1	0	1.57089	10.4371	2	2.70048	5	G54	0.175478	20.5334	0.058397	0.008437	9	0	0	0	0.509975	0.333333	-0.217021	0.002584	25	14.7625	0.2584	0	-0.0021702	0	0	0	0.693147	1	0.93007	121	4233	4231	4234	0.247857	Treated	On support	2.88783	6.91569
2016	600307	0	9.70023	4.1525	18.9819	16	1.20926	1	C31	0.757306	24.3565	0.114892	0	9	0	1	0	0.547885	0.333333	-0.196345	-0.007016	1	14.8061	-0.7016	0.0296	-0.0019635	0	1	1	0	0	0.815462	25	9624	9623	9626	0.226856	Untreated	On support	0.313779	7.33731
2018	600155	0	0	0	16.1933	0	0	0	J67	0.623177	24.4207	-0.037094	0	9	0	0	0	0.107633	0.333333	1.28841	0.0018	0	15.6687	0.18	0	0.0128841	0	1	1	0	0	0.859695	144	12275	12277	12274	0.511158	Untreated	On support	0.925417	7.64608
2016	603315	0	6.82435	3.40671	13.3648	1	2.65446	3	C34	0.391908	20.7944	0.027222	0.104466	9	0	0	0	0.609563	0.333333	-0.262497	0.011736	9	13.4574	1.1736	0.0286	-0.002625	2.56495	0	0	0	1	0.805942	49	3999	4001	4002	0.238271	Treated	On support	3.14431	7.05164
2016	615	0	8.82319	4.21041	13.3816	20	1.4097	3	K70	0.713111	22.6427	0.121055	0.012313	9	0	0	1	0.428832	0.333333	19.2054	0.001598	9	15.2282	0.1598	0.0055	0.192054	0	1	1	0	1	0.0408698	676	6661	6660	6659	0.34804	Treated	On support	2.06177	6.49882
2015	611	3	0	2.25137	0	19	9.31382	0	C17	0.529385	19.8126	0.005568	0	9	0	0	1	0.124292	0.333333	1.67388	-0.010328	0	13.5945	-1.0328	0	0.0167388	0	0	0	1.38629	0	0.860293	25	10219	10221	10222	0.28993	Untreated	On support	0.394389	6.89383
2018	426	0	8.16879	4.40536	12.6115	22	1.33417	2	B09	0.427777	22.9131	0.128455	0.035784	9	0	0	0	0.297605	0.333333	0.001616	0.012904	4	13.5438	1.2904	0.0013	1.62e-05	0	1	1	0	1	0.925624	81	7726	7728	7729	0.392928	Treated	On support	1.67413	7.05991
2017	600326	0	8.28073	3.70479	0	16	1.61959	2	E48	0.568661	22.8573	0.064498	0	9	0	1	0	0.226721	0.333333	0.041016	0.008958	4	14.1506	0.8958	0.00024	0.0004102	0	1	1	0	1	0.966602	16	3697	3695	3698	0.229499	Treated	On support	3.41065	7.12467
2017	600397	0	8.21729	3.13341	0	15	1.44512	0	B06	0.901961	22.6794	0.023227	0	6	0	1	0	0.393436	0.5	0.275924	-0.007908	0	13.8785	-0.7908	0.0016	0.0027592	0	1	1	0	0	0.623922	36	9524	9522	9525	0.217642	Untreated	On support	0.305553	7.32257
2010	600362	0	10.6759	5.31913	17.4439	8	2.33176	0	C32	0.37027	24.7278	-0.035982	0	11	0	1	1	0.387694	0.363636	-0.020441	0.017714	0	14.7274	1.7714	0	-0.0002044	0	1	1	0	0	0.372228	25	9891	9890	9889	0.253329	Untreated	On support	0.337654	7.24231
2012	601880	2	8.00285	2.93666	17.3846	2	0.990487	0	G55	0.497822	24.0493	0.046681	0	9	0	1	0	0.544226	0.333333	0.735559	0.007089	0	14.6842	0.7089	0	0.0073556	0	1	1	1.09861	0	0.449901	36	9528	9526	9529	0.218518	Untreated	On support	0.30637	7.32524
2018	417	0	9.24923	4.19701	14.7899	22	0.897159	0	F52	0.575794	23.0758	0.065903	0	11	0	1	0	0.380044	0.363636	0.213081	0.012783	0	13.8758	1.2783	0	0.0021308	0	1	1	0	0	0.599302	144	9257	9256	9259	0.195343	Untreated	On support	0.279258	7.24003
2015	790	1	6.95048	2.98489	12.2061	17	7.99881	1	C27	0.369928	20.6462	-0.065373	0.00736	7	0	0	1	0.180789	0.428571	0.859213	0.004213	1	14.134	0.4213	0.0698	0.0085921	2.89037	0	0	0.693147	0	0.0938525	121	10733	10734	10735	0.336103	Untreated	On support	0.505774	7.00962
2018	600318	5	0	0	14.7743	0	0	5	J69	0.595818	22.454	0.144085	0.000765	5	0	0	1	0.25	0.4	0.237959	0.007378	25	14.6646	0.7378	0	0.0023796	0	1	1	1.79176	1	0.650396	576	8271	8269	8268	0.427149	Treated	On support	1.32583	7.21733
2010	710	0	7.33709	3.57225	12.1751	13	5.60451	0	C37	0.681101	19.7642	0.198801	0	7	0	1	0	0.588638	0.428571	0.487674	0.007183	0	12.9384	0.7183	0	0.0048767	0	0	0	0	0	0.663546	196	8821	8820		0.109751	Untreated	On support	0.0480717	5.78722
2011	519	0	6.86611	2.93757	12.9597	18	2.75344	1	C34	0.256212	19.9727	-0.039842	0	7	0	1	0	0.215798	0.428571	-0.018852	0.001275	1	13.1993	0.1275	0	-0.0001885	0	0	0	0	0	0.0914603	25	8907	8905	8904	0.157757	Untreated	On support	0.177302	6.89756
2016	838	3	8.5928	4.53716	11.5129	19	1.902	11	K70	0.685002	22.3916	-0.008567	0.001606	9	0	0	0	0.596458	0.333333	1.51855	0.003396	121	15.4783	0.3396	0	0.0151855	0	1	0	1.38629	1	0.736523	1225	5455	5453	5456	0.301754	Treated	On support	2.26236	6.06061
2012	600771	0	0	2.692	0	16	3.04588	1	C27	0.928602	20.3964	-0.026577	4.1e-07	9	0	0	0	0.221683	0.333333	-0.183659	-0.02005	1	13.7994	-2.005	0.0122	-0.0018366	0	0	0	0	0	0.594692	81	10228	10230	10231	0.291235	Untreated	On support	0.397074	6.88866
2019	567	1	0	0	15.6076	0	0	1	J69	0.2974	22.5185	-0.117387	0.000446	7	0	0	0	0.658046	0.428571	-0.894808	0.006742	1	15.5434	0.6742	0	-0.0089481	0	1	1	0.693147	0	0.0854426	9	10514	10512	10511	0.318088	Untreated	On support	0.46091	6.9026
2017	795	0	7.95122	3.34404	15.2764	20	2.13562	1	C30	0.199601	21.6884	0.037639	0.00306	9	0	0	0	0.393785	0.333333	0.107259	0.005286	1	14.1303	0.5286	0.0539	0.0010726	1.09861	0	0	0	0	0.252968	225	10504	10506	10503	0.317383	Untreated	On support	0.459149	6.90051
2011	600739	0	9.35922	4.54881	17.6023	15	1.44968	0	F52	0.291211	23.3959	0.021723	0.008546	7	0	1	0	0.124487	0.428571	0.269432	0.026074	0	14.8871	2.6074	0	0.0026943	0	1	1	0	0	0.397811	36	10217	10219	10216	0.289577	Untreated	On support	0.393644	6.89514
2019	603676	0	7.44687	3.55691	14.3069	2	1.42978	1	C27	0.287104	20.9892	0.081511	0.14181	7	0	0	1	0.485222	0.428571	-0.039836	0.015371	1	14.3882	1.5371	0.0513	-0.0003984	2.70805	0	0	0	0	0.432438	9	10205	10204	10203	0.288287	Untreated	On support	0.391124	6.89978
2016	426	0	7.29583	3.55451	13.1087	20	1.69474	1	B09	0.501488	23.0018	0.020115	0.000115	9	0	0	0	0.321072	0.333333	0.369349	-0.000864	1	13.2998	-0.0864	0	0.0036935	0	1	1	0	0	0.0129835	81	11451	11453	11454	0.39112	Untreated	On support	0.645048	7.5187
2013	600141	0	9.13478	4.49186	15.2018	14	1.06477	1	C26	0.716011	23.4344	0.015075	0.000579	13	0	1	0	0.244132	0.384615	-0.226796	0.005548	1	14.282	0.5548	0.0043	-0.002268	1.60944	1	1	0	0	0.306213	361	9440	9438	9437	0.211255	Untreated	On support	0.300357	7.30042
2015	600753	1	5.87767	2.69627	0	19	19.3801	1	F51	0.392955	19.256	0.875945	0	9	0	0	1	0.3	0.333333	11.1884	-5.1e-05	1	13.4853	-0.0051	0	0.111884	0	0	0	0.693147	0	0.0285161	256	9750	9749	9748	0.236899	Untreated	On support	0.321756	7.32757
2015	600035	4	7.65335	3.38024	15.6592	11	1.61161	1	G54	0.540763	22.9097	0.077418	0.000199	9	0	1	0	0.403656	0.333333	-0.135216	0.023618	1	13.8961	2.3618	0	-0.0013522	0	1	1	1.60944	0	0.748349	25	9334	9332	9335	0.202578	Untreated	On support	0.290501	7.2699
2015	600083	0	6.79487	3.71409	0	18	44.0249	1	C39	0.480117	18.5862	-0.656371	0.133043	7	0	0	0	0.14087	0.428571	1.25409	0.018659	1	14.1845	1.8659	0	0.0125409	0	0	0	0	0	0.7706	121	9944	9943	9942	0.25857	Untreated	On support	0.344461	7.19331
2012	600561	0	7.87136	3.13987	13.1679	10	1.15345	3	G54	0.711995	21.9857	0.081988	0.000573	9	0	1	0	0.353626	0.333333	0.011114	0.015443	9	14.4342	1.5443	0	0.0001111	0	0	0	0	1	0.11332	529	1541	1540	1543	0.18013	Treated	On support	4.79608	7.01794
2018	600175	0	8.919	4.33893	17.2151	19	0.908714	1	S90	0.423889	23.6005	-0.024191	0.312262	7	0	0	1	0.302054	0.428571	-0.636097	0.002867	1	15.3193	0.2867	0.0236	-0.006361	0	1	1	0	0	0.397632	400	12028	12030	12027	0.448865	Untreated	On support	0.79287	7.7986
2010	600139	0	6.71582	3.41878	12.2061	12	7.7156	1	B09	0.201805	20.2015	0.04334	0	9	0	0	0	0.504953	0.333333	5.55449	0.02869	1	12.3497	2.869	0	0.0555449	0	0	0	0	0	0.437301	225	9741	9740	9743	0.236487	Untreated	On support	0.321456	7.32855
2012	933	0	9.62042	4.08099	16.951	13	1.09223	3	C32	0.744141	24.4048	0.042	7e-05	9	0	1	1	0.225423	0.555556	-0.219733	0.008697	9	14.5763	0.8697	0	-0.0021973	0	1	1	0	1	0.922773	121	5114	5113	5112	0.286326	Treated	On support	2.32873	6.16487
2011	566	0	7.49779	3.7735	13.017	17	2.55954	2	C27	0.340401	21.4262	0.028606	0.006357	9	0	0	0	0.216751	0.333333	0.08238	0.021745	4	13.5234	2.1745	0	0.0008238	1.79176	0	0	0	1	0.690594	361	6518	6520	6521	0.342234	Treated	On support	2.10009	6.41519
2014	881	0	7.68963	3.10632	15.5088	16	1.04079	3	S90	0.622324	22.5211	-0.079031	0.00039	8	0	0	0	0.183779	0.5	1.33766	0.005454	9	14.411	0.5454	0	0.0133766	0	1	1	0	1	0.0557578	169	8011	8010	8013	0.408745	Treated	On support	1.51876	7.16887
2018	600326	0	8.55013	3.7808	11.6818	17	1.1531	1	E48	0.49832	22.8709	0.080082	0	9	0	1	0	0.226721	0.333333	-0.116725	0.005957	1	14.1219	0.5957	0.032	-0.0011672	0	1	1	0	0	0.836704	16	9671	9669	9672	0.230462	Untreated	On support	0.316863	7.33647
2014	600476	3	6.3851	2.75254	14.5795	11	8.61184	0	I65	0.380736	19.7365	-0.013294	0	11	0	1	0	0.329847	0.454545	1.22765	-0.013084	0	13.434	-1.3084	0.0309	0.0122765	0	0	0	1.38629	0	0.473591	9	8823	8824	8825	0.115555	Untreated	On support	0.0595102	6.06326
2013	998	2	8.03748	3.6421	13.8738	13	3.50603	2	A01	0.546549	22.0669	0.064423	0.016079	12	0	0	0	0.172439	0.333333	13.7964	0.050075	4	14.4544	5.0075	0.0508	0.137964	0	0	0	1.09861	1	0.607247	784	6615	6613	6612	0.345776	Treated	On support	2.07679	6.46598
2018	968	0	7.82346	3.32155	11.5129	18	1.42397	1	B07	0.507515	22.8001	0.086689	0.00032	8	0	1	0	0.400506	0.375	1.20715	0.015005	1	14.0269	1.5005	0.0247	0.0120715	0	1	1	0	0	0.680636	16	9394	9395	9396	0.207472	Untreated	On support	0.2966	7.28772
2015	600186	0	8.02213	3.54941	0	17	4.79244	1	C14	0.994656	21.5322	0.002294	0	8	0	0	0	0.103576	0.375	0.169746	-0.029447	1	13.9288	-2.9447	0.002	0.0016975	0	0	0	0	0	0.682071	169	11279	11278	11281	0.377444	Untreated	On support	0.610956	7.40608
2014	995	0	5.32389	2.04923	13.1224	14	5.19622	0	C15	0.762784	20.0217	-0.099231	3e-05	9	0	0	0	0.195989	0.333333	-0.536858	-0.006514	0	12.351	-0.6514	0	-0.0053686	0	0	0	0	0	0.2266	49	10151	10150	10153	0.282298	Untreated	On support	0.38046	6.94134
2013	157	0	10.0484	4.22917	17.6875	13	0.999509	0	C35	0.530345	25.2179	0.008229	0.002498	7	0	0	1	0.185284	0.571429	0.104483	0.007344	0	15.6561	0.7344	0.0473	0.0010448	0	1	1	0	0	0.35152	169	12330	12329	12332	0.555818	Untreated	On support	1.26452	7.70079
2012	998	1	7.99821	3.71493	14.3211	12	2.91407	1	A01	0.543136	22.0019	0.058284	0.016079	12	0	0	0	0.172439	0.333333	5.33051	0.043527	1	14.4544	4.3527	0.0518	0.0533051	0	0	0	0.693147	0	0.23888	784	10811	10813	10810	0.342811	Untreated	On support	0.522119	7.07081
2011	929	0	7.34487	3.12443	11.9184	12	1.09809	0	C15	0.267977	20.9524	0.124854	0.001277	8	0	0	0	0.212888	0.25	-0.383704	0.011757	0	12.948	1.1757	0	-0.003837	0	0	0	0	0	0.984822	49	10704	10705	10706	0.334027	Untreated	On support	0.500753	6.99183
2016	820	0	8.34492	4.00962	14.9141	18	6.16043	0	C22	0.464282	20.8633	-0.09042	3.3e-06	10	0	0	0	0.548314	0.3	0.026724	-0.030897	0	14.1974	-3.0897	0	0.0002672	0	0	0	0	0	0.584579	361	9799	9801	9802	0.242444	Untreated	On support	0.325974	7.31393
2019	600794	23	8.09735	4.20801	13.6808	22	1.84513	1	G59	0.20671	21.7622	0.077593	0.000939	7	0	1	1	0.356818	0.428571	-0.769295	0.012475	1	14.4088	1.2475	0	-0.0076929	0	0	0	3.17805	0	0.682848	169	9202	9201	9200	0.190293	Untreated	On support	0.269434	7.21794
2013	613	0	0	0	0	16	13.3474	2	H61	0.281228	18.5514	0.02295	0	6	0	0	1	0.168059	0.5	1.09988	0.007273	4	13.5496	0.7273	0	0.0109988	0	0	0	0	1	0.188136	121	4558	4560	4561	0.261189	Treated	On support	2.61906	6.6522
2013	600345	0	7.8679	3.46051	0	13	1.70223	0	C39	0.364279	21.4064	-0.02681	0	9	0	1	0	0.286939	0.333333	0.632045	-0.000853	0	14.3485	-0.0853	0.0187	0.0063204	0	0	0	0	0	0.294282	49	9028	9030	9031	0.174506	Untreated	On support	0.227665	7.0805
2019	606	1	8.4852	3.13901	0	23	1.84941	3	I64	0.393071	21.7471	0.058449	0.102025	7	0	0	1	0.167846	0.428571	0.669528	0.0166	9	13.3873	1.66	0.0083	0.0066953	0	0	0	0.693147	1	0.802884	529	7667	7665	7664	0.389737	Treated	On support	1.70632	7.02964
2019	779	0	7.82465	2.52932	0	22	1.28054	0	M74	0.464409	21.9491	0.050334	0.000158	9	0	1	0	0.573685	0.333333	0.488333	0.01657	0	13.7063	1.657	0.0155	0.0048833	0	0	0	0	0	0.932678	25	8869	8868	8871	0.151179	Untreated	On support	0.15649	6.80592
2019	600269	0	8.03474	3.26999	19.8097	19	0.788082	0	G54	0.512523	24.2787	0.054714	0	9	0	1	1	0.525095	0.333333	0.422896	0.02152	0	14.2952	2.152	0.0092	0.004229	0	1	1	0	0	0.0444397	25	9663	9661	9664	0.229668	Untreated	On support	0.316204	7.33693
2019	949	0	8.29623	3.36091	16.6369	20	1.13403	1	C28	0.535458	22.8189	0.032927	0.000573	9	0	1	0	0.301696	0.333333	0.089063	0.00229	1	13.77	0.229	0	0.0008906	0	1	1	0	0	0.878403	16	9501	9502	9499	0.215841	Untreated	On support	0.304049	7.31706
2012	600192	4	8.09898	3.64805	14.6055	14	1.18641	1	C38	0.610924	21.8904	-0.027968	3e-05	9	0	1	0	0.443959	0.333333	0.053273	0.002803	1	13.1806	0.2803	0.0156	0.0005327	2.70805	0	0	1.60944	0	0.361683	49	8950	8952	8949	0.165498	Untreated	On support	0.200548	6.98184
2018	521	5	0	0	0	25	0.870803	4	C38	0.66999	23.4681	-0.014173	0.004986	9	0	1	0	0.235786	0.333333	0.066492	0.003316	16	14.1344	0.3316	0.047	0.0006649	0	1	1	1.79176	1	0.220178	441	4275	4274	4273	0.249589	Treated	On support	2.84717	6.88504
2013	600702	0	7.67629	3.07072	13.3047	17	1.83165	1	C15	0.343053	21.9494	0.030553	0.00036	9	0	1	1	0.298535	0.333333	0.571304	0.017257	1	14.739	1.7257	0.0102	0.005713	3.80666	0	0	0	0	0.301222	9	9186	9188	9189	0.189277	Untreated	On support	0.267158	7.21284
2017	702	0	7.99307	3.83155	11.1784	20	2.93858	1	C13	0.328778	20.3751	-0.008105	0	7	0	1	0	0.251346	0.428571	-0.02046	-0.008503	1	14.1471	-0.8503	0.0149	-0.0002046	0	0	0	0	0	0.122555	81	8941	8942	8939	0.163703	Untreated	On support	0.195184	6.9628
2012	585	0	0	3.1519	0	17	3.2231	0	C38	0.451993	20.0265	-0.006732	0	8	0	0	1	0.283463	0.375	-0.013532	-0.01563	0	13.1344	-1.563	0	-0.0001353	0	0	0	0	0	0.817986	144	10105	10103	10102	0.277518	Untreated	On support	0.372364	6.99369
2013	990	0	8.77421	4.42308	15.399	13	1.38341	0	C26	0.491433	21.9263	0.058211	1.8e-05	7	0	1	0	0.4011	0.428571	-0.054823	0.000642	0	14.0174	0.0642	0.0062	-0.0005482	0	0	0	0	0	0.461599	169	9161	9160	9163	0.187062	Untreated	On support	0.262008	7.19902
2014	697	0	6.65464	3.73629	13.1224	17	3.44604	0	B09	0.094106	21.1763	0.140345	0.247559	7	0	0	1	0.247559	0.428571	0.26817	0.004293	0	13.4601	0.4293	0	0.0026817	0	0	0	0	0	0.814767	100	10877	10876	10879	0.347901	Untreated	On support	0.534293	7.11481
2016	600516	0	7.94401	3.20949	15.3986	14	2.22478	1	C30	0.248714	22.8097	0.039121	3.1e-05	9	0	0	0	0.425081	0.333333	0.077577	0.000514	1	14.2863	0.0514	0.0038	0.0007758	0	1	1	0	0	0.273635	121	11050	11052	11053	0.36087	Untreated	On support	0.56581	7.24246
2017	603883	0	9.26414	3.88122	16.8018	2	1.65435	2	F52	0.537071	22.6252	0.073465	0.234597	9	0	0	0	0.34807	0.333333	0.242901	0.024253	4	15.6774	2.4253	0	0.002429	0	1	1	0	1	0.110979	196	7138	7140	7137	0.366759	Treated	On support	1.91307	6.75342
2015	751	0	8.61138	3.85764	13.8155	18	2.93371	0	C32	0.44906	22.016	0.002517	2.5e-05	9	0	1	0	0.23591	0.333333	0.035364	0.004301	0	13.5335	0.4301	0.0005	0.0003536	0	0	0	0	0	0.93189	36	9316	9314	9317	0.200247	Untreated	On support	0.287042	7.26087
2010	504	1	0	3.11654	13.1224	18	10.6862	0	R85	0.438212	19.4744	-0.222953	0	11	0	1	0	0.255803	0.454545	0.622093	-0.006768	0	13.8264	-0.6768	0	0.0062209	0	0	0	0.693147	0	0.937736	121	8824	8825	8822	0.117282	Untreated	On support	0.0631497	6.1289
2015	713	1	7.68509	3.41709	0	18	2.37697	2	A05	0.268832	21.3454	0.060508	2.5e-05	5	0	1	0	0.341082	0.6	4.27694	0.011208	4	13.8588	1.1208	0.0345	0.0427694	3.21888	0	0	0.693147	1	0.975073	144	2175	2173	2172	0.19354	Treated	On support	4.5527	7.11737
2017	600795	0	9.94938	4.09901	0	20	0.958598	0	D44	0.734948	26.3369	0.072148	2.6e-05	11	0	1	0	0.459976	0.363636	0.00085	0.00481	0	14.8039	0.481	0.001	8.5e-06	3.52636	1	1	0	0	0.405018	16	10327	10325	10328	0.301376	Untreated	On support	0.420194	6.87192
2019	600265	0	0	2.86073	11.3612	19	9.88383	3	A02	0.897133	19.6709	-0.054912	0	7	0	0	0	0.549999	0.428571	-0.347163	0.00037	9	14.2896	0.037	0	-0.0034716	0	0	0	0	1	0.712926	441	3390	3389	3388	0.221897	Treated	On support	3.66706	7.15561
2011	600599	0	6.79664	3.39583	0	10	2.8682	1	C26	0.542949	20.1352	0.069768	0	9	0	0	0	0.24113	0.333333	0.59722	0.028568	1	13.5541	2.8568	0	0.0059722	0	0	0	0	0	0.495673	400	10128	10129	10130	0.279781	Untreated	On support	0.37631	6.96794
2016	600418	0	10.199	4.35412	19.3136	15	1.07008	0	C36	0.685693	24.6195	-0.007108	8.2e-05	12	0	1	0	0.2355	0.333333	0.223267	0.00606	0	15.2893	0.606	0.0411	0.0022327	0	1	1	0	0	0.0197874	169	9998	9999	10000	0.265597	Untreated	On support	0.354017	7.12228
2012	600291	0	0	0.716498	12.7141	12	0.839792	0	C30	0.681401	23.5243	0.018375	9.1e-05	9	0	0	1	0.136583	0.333333	-0.356551	0.002296	0	12.8739	0.2296	0	-0.0035655	0	1	1	0	0	0.762471	196	12085	12087	12088	0.458492	Untreated	On support	0.810567	7.81216
2017	603385	0	0	2.9928	14.221	0	1.18849	0	C30	0.227855	22.1274	0.06472	0.293939	8	0	0	0	0.168159	0.375	-0.073487	0.010619	0	15.9413	1.0619	0.0307	-0.0007349	3.2581	0	0	0	0	0.568232	16	11535	11534	11537	0.398221	Untreated	On support	0.6655	7.56658
2018	600192	0	7.83245	3.17084	12.2061	20	0.959137	0	C38	0.558314	22.2627	0.014648	3.2e-05	9	0	1	0	0.387716	0.333333	-0.09139	0.00077	0	13.7943	0.077	0.0306	-0.0009139	2.30259	0	0	0	0	0.778957	49	9137	9135	9134	0.184467	Untreated	On support	0.255588	7.17732
2013	600718	0	8.66192	2.84537	15.8824	17	2.01814	1	I65	0.411711	22.9615	0.032406	0.010955	9	0	1	0	0.176248	0.333333	0.514685	0.005125	1	16.0465	0.5125	0.0811	0.0051468	0	1	1	0	0	0.615362	49	9811	9809	9812	0.243238	Untreated	On support	0.326764	7.31032
2012	600498	3	9.11918	3.90782	18.6517	11	1.36558	1	C39	0.52232	23.2517	0.027387	0.000392	11	0	1	0	0.513369	0.363636	0.023684	0.009303	1	14.4782	0.9303	0.0974	0.0002368	0	1	1	1.38629	0	0.954948	121	9104	9103	9106	0.181445	Untreated	On support	0.247609	7.14753
2018	598	0	8.04707	3.11321	15.4645	22	1.04214	0	D46	0.466923	23.7641	0.091337	0	5	0	1	0	0.421806	0.6	0.064535	0.012457	0	14.4144	1.2457	0.0018	0.0006453	0	1	1	0	0	0.92846	9	9986	9985	9984	0.26405	Untreated	On support	0.351948	7.13896
2015	1896	0	8.05511	3.68231	12.7129	17	1.34975	0	D44	0.663397	23.2986	0.09758	1.2e-05	6	0	1	0	0.605222	0.5	-0.028217	0.010519	0	14.2347	1.0519	0	-0.0002822	0	1	1	0	0	0.0303143	9	9373	9371	9374	0.205968	Untreated	On support	0.294838	7.28288
2015	603508	0	0	3.33657	13.7642	0	1.99898	0	I65	0.10056	21.657	0.08383	0.413025	9	0	0	0	0.25005	0.333333	0	0.106275	0	14.8072	10.6275	0.1297	0	0	0	0	0	0	0.65365	289	10873	10874	10875	0.34763	Untreated	On support	0.533661	7.11253
2017	600298	5	8.48558	3.48524	13.214	17	3.84907	2	C14	0.490054	22.8061	0.139754	0	11	0	1	0	0.399781	0.545455	0.251312	0.030839	4	14.8244	3.0839	0.0467	0.0025131	0	1	1	1.79176	1	0.210866	25	1698	1700	1701	0.183606	Treated	On support	4.75762	7.04895
2019	504	2	0	2.36931	14.1543	27	9.9297	1	M75	0.573452	19.4077	0.054121	0	7	0	0	0	0.255803	0.428571	0.460678	-0.018164	1	14.6406	-1.8164	0	0.0046068	0	0	0	1.09861	0	0.841741	121	10012	10010	10013	0.26682	Untreated	On support	0.355698	7.10866
2017	603080	0	0	0	11.564	0	0	0	D45	0.141795	20.8351	0.084856	0.406502	11	0	0	0	0.330919	0.363636	0	0.076235	0	14.1311	7.6235	0	0	0	0	0	0	0	0.498052	36	10067	10068	10069	0.273731	Untreated	On support	0.365681	7.03331
2011	600321	0	6.63412	3.28404	14.9141	10	1.09368	0	C20	0.307543	21.8206	0.02898	0.005814	9	0	0	0	0.299218	0.333333	-0.210925	0.008838	0	13.0119	0.8838	0	-0.0021093	0	0	0	0	0	0.0585325	16	10808	10807	10806	0.342447	Untreated	On support	0.521212	7.06752
2016	683	9	8.89037	4.23933	14.9219	19	1.05826	1	C26	0.56106	23.8249	0.021691	3.2e-06	9	0	0	0	0.341341	0.333333	0.436181	0.001926	1	13.6529	0.1926	0.007	0.0043618	0	1	1	2.30259	0	0.805446	16	11848	11849	11850	0.425912	Untreated	On support	0.740211	7.72907
2017	603716	0	7.69089	3.61604	0	1	1.86848	4	F51	0.360406	21.174	-0.040304	0.488299	9	0	0	1	0.460954	0.333333	0.178543	0.01316	16	14.7749	1.316	0.0055	0.0017854	0	0	0	0	1	0.635482	144	4986	4985	4988	0.280694	Treated	On support	2.37323	6.25229
2017	603517	0	0	3.8549	15.8883	0	1.5196	0	C13	0.192613	21.883	0.201099	0	7	0	0	1	0.383532	0.428571	-0.074368	0.039838	0	14.3104	3.9838	0.0136	-0.0007437	0	0	0	0	0	0.763389	64	10902	10901	10900	0.349487	Untreated	On support	0.538134	7.12834
2011	509	0	0	2.94753	10.8374	18	4.77248	0	C29	1.23303	20.0489	-0.011367	1.9e-05	9	0	1	0	0.251653	0.333333	-0.262995	-0.042485	0	13.2879	-4.2485	0	-0.0026299	0	0	0	0	0	0.52304	144	8835	8836	8833	0.138482	Untreated	On support	0.119211	6.61508
2014	600136	0	5.7895	3.03692	0	16	7.96106	0	F51	0.244093	19.0706	0.028053	0	7	0	0	1	0.193907	0.428571	0.147314	-0.00624	0	13.7568	-0.624	0	0.0014731	0	0	0	0	0	0.076131	169	10017	10015	10018	0.267669	Untreated	On support	0.356892	7.09939
2016	600362	0	10.9689	5.25489	17.8418	14	1.06247	0	C32	0.441284	25.1936	0.049506	0	11	0	1	0	0.405349	0.363636	0.229399	0.002411	0	14.5082	0.2411	0.0115	0.002294	2.63906	1	1	0	0	0.948322	25	10015	10017	10018	0.267549	Untreated	On support	0.35672	7.10076
2015	932	0	9.70277	4.06088	16.2147	16	0.988985	0	C31	0.860471	25.0605	0.05505	0.000227	11	0	1	1	0.599062	0.363636	-0.101632	-0.003137	0	14.1936	-0.3137	0.0372	-0.0010163	3.7612	1	1	0	0	0.726757	49	9599	9600	9597	0.224833	Untreated	On support	0.312162	7.33707
2015	731	0	8.42896	3.94749	14.9778	18	1.56559	1	C26	0.443723	22.3491	0.061544	0.000308	7	0	1	0	0.121818	0.428571	-0.340262	0.004373	1	13.5671	0.4373	0.0007	-0.0034026	0	1	0	0	0	0.782756	9	9847	9849	9846	0.247448	Untreated	On support	0.330814	7.28697
2017	858	0	9.80353	3.97249	17.7306	19	4.50429	0	C15	0.229099	24.9849	0.137702	6.9e-05	7	0	1	0	0.36	0.428571	0.291469	0.055096	0	13.0217	5.5096	0.0026	0.0029147	1.38629	1	1	0	0	0.599222	9	10421	10419	10422	0.309865	Untreated	On support	0.440847	6.88612
2019	600156	0	7.85491	3.47116	14.0779	21	1.99972	1	C17	0.370208	20.8213	-0.059949	0.000129	9	0	1	0	0.403134	0.333333	0.374662	-0.010771	1	13.726	-1.0771	0.0078	0.0037466	0	0	0	0	0	0.31022	16	8848	8846	8849	0.14375	Untreated	On support	0.134541	6.69881
2011	935	0	7.86205	3.74209	0	12	1.07527	0	C30	0.323103	22.3212	0.039788	0	8	0	0	0	0.481361	0.375	0.078625	0.005026	0	14.0999	0.5026	0	0.0007862	0	1	0	0	0	0.406736	81	10734	10736	10737	0.33627	Untreated	On support	0.506167	7.01108
2018	883	0	8.83517	3.83096	14.9469	20	0.906493	0	D44	0.39077	24.5988	0.054644	0.000108	9	0	1	0	0.279181	0.333333	0.06031	0.015399	0	14.6314	1.5399	0	0.0006031	0	1	1	0	0	0.409282	49	10207	10205	10204	0.288382	Untreated	On support	0.391306	6.89941
2016	519	1	8.17375	3.10724	12.9597	23	1.44153	0	C30	0.282296	23.0516	0.015321	0	9	0	1	0	0.336804	0.333333	6.83547	0.001966	0	14.3903	0.1966	0.0476	0.0683547	2.3979	1	1	0.693147	0	0.0393227	25	9542	9540	9543	0.219806	Untreated	On support	0.30758	7.3289
2011	600892	0	0	5.10045	0	15	2.4723	0	C35	1.06477	19.6587	-0.183898	0	9	0	0	0	0.199336	0.333333	1.98053	-0.009579	0	14.1833	-0.9579	0	0.0198053	0	0	0	0	0	0.0049447	100	9988	9990	9987	0.264572	Untreated	On support	0.352634	7.1334
2018	410	0	8.37959	3.30504	18.1575	22	1.22196	0	C34	0.992637	23.7384	-0.002791	2.6e-06	7	0	1	0	0.301346	0.428571	-0.064534	0.000307	0	13.8846	0.0307	0	-0.0006453	0	1	1	0	0	0.864472	49	9985	9986	9987	0.26365	Untreated	On support	0.351444	7.14316
2019	600396	0	0	3.59029	16.07	18	1.01965	0	D44	0.877762	23.6836	0.084196	5.6e-05	11	0	1	0	0.209181	0.363636	0.085948	0.003617	0	14.1744	0.3617	0	0.0008595	0	1	1	0	0	0.0708836	16	9798	9800	9797	0.242321	Untreated	On support	0.325852	7.31448
2010	600133	0	7.40586	3.84936	11.5129	12	1.92808	1	S90	0.706558	21.872	0.069304	0	9	0	0	0	0.143736	0.333333	-0.013542	0.007096	1	13.9978	0.7096	0	-0.0001354	0	0	0	0	0	0.0098754	324	11251	11250	11253	0.375745	Untreated	On support	0.606948	7.39112
2018	989	6	8.33786	3.70408	0	18	1.43613	6	C27	0.178599	22.3811	0.081148	0.42824	9	0	0	0	0.423283	0.333333	-0.177371	0.023891	36	13.7789	2.3891	0.0274	-0.0017737	3.43399	1	0	1.94591	1	0.52357	289	6515	6517	6514	0.342137	Treated	On support	2.10074	6.41387
2013	600109	6	0	0	16.7439	0	0	1	J67	0.505264	23.3388	-0.040886	0	9	0	0	0	0.211393	0.333333	0.134819	0.003841	1	15.6853	0.3841	0	0.0013482	0	1	1	1.94591	0	0.828647	81	11904	11903	11906	0.433085	Untreated	On support	0.757539	7.75513
2017	600863	2	0	3.42997	0	23	1.081	2	D44	0.68074	24.4866	0.077125	0	12	0	1	0	0.568409	0.333333	0.10516	-0.005845	4	14.2955	-0.5845	0.0009	0.0010516	0	1	1	1.09861	1	0.426279	81	2648	2647	2650	0.203415	Treated	On support	4.2696	7.16065
2017	603058	1	6.80661	3.17068	15.0964	1	3.41841	2	C23	0.097093	20.6746	0.173732	0.035279	7	0	0	0	0.458995	0.428571	0.45058	0.028829	4	14.2565	2.8829	0.0329	0.0045058	0.693147	0	0	0.693147	1	0.175261	144	5020	5019	5022	0.282148	Treated	On support	2.3602	6.22765
2012	600803	3	8.20527	3.9404	10.309	18	1.64483	0	C26	0.544745	21.4339	-0.016264	6.4e-06	6	0	0	0	0.241761	0.333333	-0.201209	0.00252	0	14.0911	0.252	0.0386	-0.0020121	0	0	0	1.38629	0	0.0684112	81	11162	11161	11160	0.369141	Untreated	On support	0.589295	7.32928
2018	600753	0	9.44645	6.05855	0	22	8.24604	0	F51	0.217684	19.271	-0.419801	0	9	0	0	0	0.32	0.333333	-0.252809	0.016395	0	14.741	1.6395	0	-0.0025281	0	0	0	0	0	0.445993	256	9722	9723	9724	0.234723	Untreated	On support	0.32013	7.33241
2012	633	0	0	3.42618	0	16	7.91684	2	C38	0.283626	19.5739	-0.028552	0	9	0	0	0	0.368521	0.333333	-0.226755	-0.001732	4	13.5676	-0.1732	0	-0.0022675	0	0	0	0	1	0.510317	225	3960	3961	3962	0.23681	Treated	On support	3.18623	7.06672
2010	783	0	0	0	17.0094	0	0	0	J67	0.733634	24.3004	0.029283	3.7e-05	11	0	0	0	0.160712	0.363636	0.458452	0.014127	0	15.0601	1.4127	0	0.0045845	0	1	1	0	0	0.894718	324	12133	12135	12136	0.466191	Untreated	On support	0.820223	7.81158
2016	158	0	9.46524	4.64335	19.8157	16	1.47741	1	C17	0.551411	23.273	0.034096	0.023174	11	0	1	0	0.273201	0.363636	1.22395	-0.002496	1	14.1573	-0.2496	0.0168	0.0122395	2.30259	1	1	0	0	0.508807	225	9530	9532	9533	0.218991	Untreated	On support	0.30681	7.3267
2018	601069	0	7.2318	2.71661	14.1073	3	3.90813	2	B09	0.37128	21.7068	0.019798	0	8	0	1	0	0.668102	0.375	3.09119	-0.007644	4	13.9036	-0.7644	0.0084	0.0309119	0	0	0	0	1	0.0850595	16	235	234	237	0.140248	Treated	On support	4.0598	6.52365
2019	600117	0	8.93985	4.22324	18.8277	22	0.944681	0	C31	0.76708	23.7682	0.018404	0	10	0	0	0	0.35371	0.3	0.483843	0.000485	0	13.5889	0.0485	0.0054	0.0048384	0	1	1	0	0	0.994894	16	11623	11625	11626	0.406523	Untreated	On support	0.687678	7.62032
2013	530	0	0	0	11.9184	20	1.32238	2	C34	0.322938	21.8109	0.002571	0.000354	9	0	1	0	0.219578	0.333333	-0.125787	0.007763	4	14.3051	0.7763	0.0512	-0.0012579	0	0	0	0	1	0.794345	81	2344	2345	2342	0.196904	Treated	On support	4.46477	7.13475
2014	600121	0	9.48109	3.97759	17.1023	16	1.03124	2	B06	0.536193	23.1538	-0.027131	2.2e-05	10	0	1	0	0.638266	0.4	0.312729	0.00231	4	13.3728	0.231	0.0009	0.0031273	0	1	1	0	1	0.230857	25	1031	1033	1034	0.168048	Treated	On support	4.79	6.89236
2017	603599	0	8.26729	4.28512	0	2	1.21307	1	C26	0.248336	22.4266	0.173062	1.2e-06	9	0	0	1	0.519178	0.333333	0.063326	0.020526	1	13.5823	2.0526	0.0537	0.0006333	0	1	1	0	0	0.547096	25	10568	10569	10570	0.323	Untreated	On support	0.473688	6.92105
2013	767	0	8.73743	3.99723	14.9141	16	1.03068	0	D44	0.825965	24.1403	0.07258	6.7e-06	11	0	1	0	0.301727	0.363636	0.171475	0.002589	0	14.6098	0.2589	0	0.0017147	0	1	1	0	0	0.747277	100	9811	9809	9808	0.243226	Untreated	On support	0.326752	7.31038
2011	615	0	7.40592	3.21183	13.3047	15	1.14944	0	C28	0.468715	20.8849	-0.015842	0.000204	9	0	0	1	0.163779	0.333333	0.093448	-0.002799	0	13.2213	-0.2799	0	0.0009345	0	0	0	0	0	0.939876	676	10631	10629	10632	0.328055	Untreated	On support	0.486475	6.95
2015	600706	0	7.26619	2.72774	16.2006	19	2.98523	1	N78	0.517496	21.2729	0.072625	0	9	0	1	0	0.515203	0.333333	-0.069904	0.002835	1	13.6048	0.2835	0	-0.000699	0	0	0	0	0	0.662912	144	8841	8839	8838	0.140983	Untreated	On support	0.126539	6.65648
2017	603998	0	7.29235	3.17133	12.8992	3	3.71986	2	C27	0.244282	21.0402	0.011656	0.446311	7	0	0	1	0.364136	0.428571	0.002512	0.015232	4	14.1503	1.5232	0.0415	2.51e-05	3.4012	0	0	0	1	0.129525	144	5819	5818	5821	0.315565	Treated	On support	2.21665	6.11186
2019	697	0	7.84516	2.95047	10.9502	22	2.29813	1	C37	0.583251	22.0142	0.0244	0.188067	7	0	0	1	0.188058	0.428571	0.04748	-0.006102	1	15.0655	-0.6102	0.0076	0.0004748	0	0	0	0	0	0.997525	100	11513	11514	11515	0.396161	Untreated	On support	0.659784	7.55326
2014	601012	0	8.29245	3.60535	11.9184	2	1.71286	1	C30	0.494125	22.5872	0.056982	0.383639	9	0	0	0	0.183231	0.333333	0.238713	0.010173	1	14.5162	1.0173	0.069	0.0023871	2.07944	1	1	0	0	0.302434	324	11595	11594	11593	0.403009	Untreated	On support	0.677877	7.5977
2017	988	2	8.50885	3.43789	7.07072	17	2.17265	0	C39	0.379837	22.8725	0.011498	0.000269	9	0	1	1	0.286765	0.333333	-0.059194	0.00945	0	15.7304	0.945	0.047	-0.0005919	0	1	1	1.09861	0	0.588539	256	9554	9553	9552	0.221256	Untreated	On support	0.308983	7.33161
2013	521	1	0	0	0	20	1.03607	3	C38	0.623602	22.8659	0.063246	0.003507	9	0	1	0	0.215818	0.444444	-0.207444	0.004015	9	15.4298	0.4015	0	-0.0020744	0	1	1	0.693147	1	0.912734	441	3735	3737	3734	0.230488	Treated	On support	3.37974	7.11867
2015	600409	1	8.97913	3.63161	12.7859	12	1.37003	0	C26	0.665244	23.7362	0.048298	0	15	0	1	0	0.399839	0.333333	0.004195	0.001616	0	14.6231	0.1616	0.0219	4.19e-05	0	1	1	0.693147	0	0.865203	16	9116	9114	9117	0.182188	Untreated	On support	0.249598	7.15519
2012	995	0	0	2.93398	0	12	4.64042	1	C15	0.584247	19.92	0.049451	1.9e-05	11	0	0	0	0.195989	0.363636	0.499501	0.006058	1	12.4837	0.6058	0	0.004995	0	0	0	0	0	0.0148092	49	9958	9956	9959	0.259846	Untreated	On support	0.346261	7.18075
2016	761	0	0	0	17.3547	18	1.04436	0	C31	0.754481	24.7159	0.176342	0	7	0	1	0	0.7788	0.428571	0.298079	0.000982	0	13.4511	0.0982	0.0487	0.0029808	4.40672	1	1	0	0	0.741292	64	9522	9523	9520	0.217343	Untreated	On support	0.305299	7.32165
2014	676	0	6.82521	2.67395	13.1993	0	0	0	C38	0.761481	20.2595	0.111002	0	5	0	0	0	0.200263	0.4	0.670176	-0.018851	0	13.6576	-1.8851	0.0848	0.0067018	0	0	0	0	0	0.110907	225	10683	10684	10681	0.332887	Untreated	On support	0.498002	6.98244
2010	807	0	8.84687	4.12118	17.6935	12	1.44411	0	C32	0.616878	23.1989	-0.018465	8.9e-05	13	0	1	0	0.491283	0.384615	0.534923	0.002332	0	13.8586	0.2332	0	0.0053492	0	1	1	0	0	0.686654	49	8977	8976	8975	0.168057	Untreated	On support	0.20826	7.01131
2018	603721	8	7.135	2.84903	0	1	1.68011	3	R86	0.135249	20.2475	-0.073783	0	9	0	1	0	0.503806	0.333333	0.303153	0.013361	9	15.2418	1.3361	0.0379	0.0030315	0	0	0	2.19722	1	0.938361	81	47	48	45	0.120444	Treated	On support	3.0231	6.21425
2018	603993	0	9.44426	3.99179	0	6	1.25547	1	B09	0.50998	25.3405	0.093212	0.000221	7	0	0	0	0.246917	0.428571	-0.024065	0.0189	1	16.004	1.89	0.0098	-0.0002406	0	1	1	0	0	0.67146	49	12324	12322	12325	0.548827	Untreated	On support	1.2174	7.7119
2016	627	0	0	0	14.0288	0	0	1	J68	0.826959	25.4929	-0.019871	0.199571	9	0	0	0	0.429182	0.333333	0.22952	0.009995	1	13.8296	0.9995	0	0.0022952	0	1	1	0	0	0.572043	121	12212	12210	12213	0.485639	Untreated	On support	0.831922	7.76454
2019	600706	0	7.44838	2.71547	14.8346	23	1.31598	0	N78	0.599824	21.6961	0.017769	0	9	0	0	0	0.531592	0.333333	-0.064986	0.013628	0	13.886	1.3628	0	-0.0006499	0	0	0	0	0	0.0826813	144	10188	10190	10187	0.286285	Untreated	On support	0.387349	6.90877
2013	601666	0	9.07833	2.87831	13.3991	7	1.01325	0	B06	0.54465	24.0006	-0.128802	0	15	0	1	0	0.561175	0.333333	0.061841	0.010769	0	14.2792	1.0769	0.0256	0.0006184	0	1	1	0	0	0.713923	25	8977	8976	8979	0.168085	Untreated	On support	0.208348	7.01166
2018	600581	0	9.4756	4.48807	0	16	1.0732	0	C31	0.790775	23.6845	0.050309	0	9	0	1	0	0.500222	0.333333	-0.339857	0.007625	0	14.1414	0.7625	0.0015	-0.0033986	0	1	1	0	0	0.0548532	9	9439	9441	9438	0.21129	Untreated	On support	0.300389	7.30055
2012	600231	0	9.31749	4.48042	0	12	1.00002	0	C31	0.708524	23.296	0.183166	0.000817	9	0	1	0	0.536657	0.333333	0.05655	-0.015864	0	14.292	-1.5864	0.0051	0.0005655	0	1	1	0	0	0.993189	16	9242	9240	9243	0.193485	Untreated	On support	0.275983	7.23259
2016	603069	0	0	2.66296	13.6724	0	1.69232	1	G54	0.404964	21.2914	0.099823	0	8	0	1	1	0.435	0.375	0.069809	0.027346	1	14.0698	2.7346	0	0.0006981	0	0	0	0	0	0.0315155	36	8906	8908	8905	0.157895	Untreated	On support	0.177737	6.89931
2010	600595	0	9.24647	4.89148	17.4667	8	1.96185	0	C32	0.772972	23.343	0.008209	0.000323	9	0	0	0	0.512756	0.333333	0.025061	0.018358	0	14.1819	1.8358	0	0.0002506	0	1	1	0	0	0.649576	441	11057	11056	11059	0.361341	Untreated	On support	0.567078	7.24742
2012	600326	0	7.71125	2.81556	15.6819	11	2.26337	0	E48	0.504234	21.7223	0.006163	0	9	0	1	0	0.275811	0.333333	-0.049679	0.000487	0	13.5424	0.0487	0	-0.0004968	0	0	0	0	0	0.950991	16	9139	9137	9140	0.18468	Untreated	On support	0.256138	7.17924
2018	600381	0	6.86603	3.06144	0	17	1.4042	1	C14	0.021631	21.6134	-0.075536	0.109526	7	0	0	1	0.464513	0.428571	0.219596	0.017437	1	14.1608	1.7437	0.0091	0.002196	0	0	0	0	0	0.284605	121	10552	10551	10554	0.321453	Untreated	On support	0.469635	6.91461
2014	157	2	9.64313	3.8849	18.9471	14	1.11401	2	C35	0.56006	25.264	-0.082021	0.00252	7	0	0	1	0.185267	0.571429	0.053278	0.004457	4	15.3945	0.4457	0.0466	0.0005328	0	1	1	1.09861	1	0.33382	169	8791	8792	8789	0.557832	Treated	On support	0.567654	6.36577
2015	600338	0	7.95438	3.96724	12.2061	15	3.60627	0	C32	0.444749	20.9117	0.162738	8.1e-05	7	0	0	1	0.415999	0.428571	-0.818104	-0.031658	0	13.9553	-3.1658	0	-0.008181	0	0	0	0	0	0.722899	64	10288	10286	10289	0.297698	Untreated	On support	0.411354	6.87216
2018	600354	0	7.28921	3.16617	11.7476	14	1.50585	0	A01	0.599401	21.4772	-0.038953	2e-05	9	0	1	0	0.129159	0.333333	1.49996	-0.026005	0	14.3568	-2.6005	0	0.0149996	0	0	0	0	0	0.221217	36	9292	9291	9294	0.198317	Untreated	On support	0.283998	7.25234
2011	600706	0	0	1.95431	0	15	69.8756	3	C27	0.62808	16.5195	-0.995909	0.000251	7	0	0	1	0.127509	0.428571	0	-0.145818	9	13.487	-14.5818	0	0	0	0	0	0	1	0.58082	144	1969	1968	1967	0.1889	Treated	On support	4.66031	7.0892
2014	600156	0	7.63973	3.28179	9.90354	16	3.02346	0	C17	0.326553	20.8283	-0.099256	0	9	0	1	0	0.401145	0.333333	0.171736	-0.012166	0	13.089	-1.2166	0.0087	0.0017174	0	0	0	0	0	0.797538	16	8851	8850	8849	0.144408	Untreated	On support	0.136435	6.70816
2013	600888	0	8.17379	3.45482	12.6115	17	1.00744	0	C39	0.537863	22.8128	0.023235	1.8e-05	8	0	0	0	0.281391	0.375	0.074876	0.005774	0	14.1023	0.5774	0.0855	0.0007488	0	1	1	0	0	0.526827	16	11585	11583	11582	0.402214	Untreated	On support	0.675781	7.59234
2011	600771	0	0	2.51122	0	15	2.813	0	C27	1.80609	20.5176	-0.092732	4.1e-07	9	0	0	0	0.221683	0.333333	-0.261474	0.074267	0	14.0827	7.4267	0	-0.0026147	0	0	0	0	0	0.603834	81	10213	10212	10215	0.289046	Untreated	On support	0.392587	6.897
2014	600408	0	8.3286	4.08075	12.2916	11	1.2254	0	C31	0.744106	22.7724	-0.097269	0.315978	8	0	0	1	0.315661	0.375	0.608176	-0.009746	0	12.6072	-0.9746	0	0.0060818	0	1	1	0	0	0.057531	36	11446	11448	11449	0.390389	Untreated	On support	0.642893	7.51389
2019	603939	0	9.37463	3.76316	13.2068	4	3.43118	3	F52	0.486775	22.9398	0.104981	0.123009	9	0	0	1	0.258021	0.333333	0.233694	0.020629	9	15.4778	2.0629	0.0029	0.0023369	0	1	1	0	1	0.179287	169	7899	7900	7901	0.402937	Treated	On support	1.57676	7.13621
2016	933	1	0	3.54914	17.7417	17	1.05592	2	C32	0.852143	24.6699	0.011809	5.7e-05	9	0	1	0	0.242093	0.444444	0.234421	0.007631	4	14.4605	0.7631	0.0048	0.0023442	0	1	1	0.693147	1	0.37131	121	5271	5270	5269	0.294044	Treated	On support	2.28633	6.08388
2013	600259	0	8.06803	3.55328	0	13	4.22443	0	B09	0.739133	21.7457	-0.046131	0	9	0	1	0	0.450361	0.444444	0.040051	-0.011843	0	14.5903	-1.1843	0.0022	0.0004005	0	0	0	0	0	0.550284	49	8919	8918	8921	0.159498	Untreated	On support	0.182683	6.91768
2010	600217	0	0	2.74861	15.3568	11	3.15894	0	C30	0.843756	21.1814	-0.039631	0	9	0	1	0	0.29	0.333333	0.048082	-0.003284	0	12.5161	-0.3284	0	0.0004808	0	0	0	0	0	0.656847	36	8949	8947	8950	0.165041	Untreated	On support	0.19918	6.97687
2014	917	0	8.3438	3.27426	0	15	1.65646	2	I63	0.359324	23.4816	0.0097	0.001116	13	0	1	0	0.171254	0.384615	0.097121	0.013698	4	14.2929	1.3698	0	0.0009712	0	1	1	0	1	0.557309	441	3610	3611	3608	0.227393	Treated	On support	3.47802	7.13713
2012	877	0	8.57328	3.54138	19.2867	13	1.03234	3	C30	0.603513	23.6759	0.017152	0.000169	8	0	1	0	0.353907	0.375	-0.408808	-0.009806	9	14.3218	-0.9806	0.0364	-0.0040881	1.09861	1	1	0	1	0.680505	49	4181	4179	4178	0.245577	Treated	On support	2.9447	6.9531
2016	603993	0	8.27264	3.32171	13.9736	4	1.24787	2	B09	0.610458	25.2023	0.033068	0.000437	8	0	0	0	0.315611	0.375	1.7937	0.004083	4	15.5038	0.4083	0.0157	0.017937	0	1	1	0	1	0.365888	49	8743	8741	8740	0.512574	Treated	On support	0.81197	6.8523
2012	721	0	7.17014	2.67676	12.7219	15	1.76726	0	H62	0.370423	20.4218	0.045286	1.9e-05	9	0	1	0	0.263121	0.333333	-0.052659	0.005613	0	14.1591	0.5613	0	-0.0005266	0	0	0	0	0	0.0547667	25	8868	8867	8870	0.15058	Untreated	On support	0.154602	6.79706
2019	670	3	0	2.38343	10.8313	23	23.3989	1	C39	1.54536	17.8787	-0.447116	0	9	0	0	1	0.146974	0.333333	0.719604	-0.108032	1	14.7431	-10.8032	0	0.007196	0	0	0	1.38629	0	0.327521	81	9384	9383	9382	0.206675	Untreated	On support	0.295672	7.28509
2011	600338	0	0	3.74993	14.5642	11	3.35756	0	C32	1.09953	19.9826	0.015915	0	9	0	0	0	0.294401	0.333333	0.265808	0.009402	0	14.0585	0.9402	0	0.0026581	0	0	0	0	0	0.594759	64	9953	9951	9954	0.259247	Untreated	On support	0.3454	7.18673
2019	408	0	7.77754	3.56604	14.2272	23	1.16764	0	C26	0.180743	22.9811	0.028968	0.108751	9	0	0	0	0.430786	0.333333	1.55643	0.012257	0	14.0351	1.2257	0	0.0155643	0	1	1	0	0	0.336515	100	11151	11153	11150	0.368177	Untreated	On support	0.586566	7.31885
2010	600703	0	7.36083	3.49951	19.2846	14	2.383	1	C39	0.184125	22.5181	0.050228	0.000573	7	0	0	0	0.350246	0.428571	0.036747	0.054408	1	13.7696	5.4408	0	0.0003675	0	1	1	0	0	0.635446	441	11400	11402	11399	0.386899	Untreated	On support	0.633196	7.48741
2015	600298	0	8.30481	3.54252	0	15	2.07322	0	C14	0.472739	22.5473	0.09207	0	11	0	1	0	0.393656	0.545455	0.134401	0.00953	0	14.5601	0.953	0.0406	0.001344	0	1	1	0	0	0.897923	25	9048	9049	9050	0.176796	Untreated	On support	0.234438	7.10116
2018	1696	0	8.92408	4.01021	14.5087	21	1.04134	8	C37	0.448858	22.8349	0.051659	0.027546	9	0	0	0	0.201036	0.333333	-0.124722	0.008182	64	15.0754	0.8182	0.0268	-0.0012472	0	1	1	0	1	0.702195	256	8058	8060	8057	0.411326	Treated	On support	1.4927	7.17914
2011	600348	0	10.2598	4.34519	16.1692	8	1.8445	0	B06	0.536566	24.0523	0.17715	1e-06	9	0	1	0	0.583384	0.333333	-0.096769	0.029512	0	14.246	2.9512	0	-0.0009677	0	1	1	0	0	0.840646	25	9444	9443	9446	0.21201	Untreated	On support	0.301008	7.30338
2017	600307	0	9.84491	4.23238	0	17	1.20989	0	C31	0.760496	24.4087	0.050994	0	9	0	1	0	0.547885	0.333333	-0.054479	0.005864	0	14.6584	0.5864	0.0195	-0.0005448	0	1	1	0	0	0.973651	25	9645	9647	9644	0.228687	Untreated	On support	0.315335	7.33742
2017	815	0	7.31036	3.26434	0	19	2.38067	0	C22	0.277529	21.7521	-0.027453	0	9	0	1	0	0.208554	0.333333	0.025852	-0.003459	0	14.5582	-0.3459	0.0012	0.0002585	0	0	0	0	0	0.376792	49	9281	9279	9278	0.197035	Untreated	On support	0.281984	7.24681
2019	595	0	6.43906	2.38389	0	23	2.32761	1	C34	0.749768	21.145	0.007015	0.008855	9	0	0	0	0.521296	0.333333	0.077017	-0.010181	1	13.476	-1.0181	0	0.0007702	0	0	0	0	0	0.422817	400	9992	9993	9990	0.264918	Untreated	On support	0.353093	7.12973
2014	600831	0	7.65191	2.72575	0	20	1.64506	0	I63	0.640015	22.3561	0.156204	0	9	0	1	0	0.36073	0.333333	0.487959	0.00897	0	14.5065	0.897	0	0.0048796	0	1	0	0	0	0.741115	16	9214	9212	9215	0.190843	Untreated	On support	0.270624	7.2206
2018	937	1	9.23355	3.36284	17.8473	19	0.851594	2	B06	0.528507	24.5468	0.067824	2.8e-08	11	0	1	0	0.444756	0.363636	-0.064452	0.00727	4	14.8107	0.727	0.006	-0.0006445	0	1	1	0.693147	1	0.505275	144	3904	3906	3907	0.235187	Treated	On support	3.23423	7.08227
2017	670	0	6.52361	2.66708	15.2871	21	9.66715	0	C39	0.183631	19.9178	0.127114	0.002698	9	0	0	0	0.259228	0.333333	-0.080281	0.005952	0	14.6031	0.5952	0	-0.0008028	0	0	0	0	0	0.822145	81	10040	10041	10038	0.270739	Untreated	On support	0.361275	7.06494
2014	600559	0	8.13852	3.59497	13.3047	12	3.78144	1	C15	0.702517	21.5313	0.003973	0	8	0	1	0	0.361058	0.375	0.51977	0.007374	1	12.7657	0.7374	0.0015	0.0051977	0	0	0	0	0	0.36992	9	9018	9016	9015	0.172859	Untreated	On support	0.222795	7.06551
2011	600719	0	7.1454	3.36319	13.2792	15	1.32411	1	D44	0.51324	21.1031	0.084512	0.000108	9	0	1	1	0.329051	0.333333	2.34406	0.021451	1	13.6048	2.1451	0	0.0234406	0	0	0	0	0	0.738761	16	8919	8918	8921	0.159498	Untreated	On support	0.182684	6.91768
2018	971	0	7.4795	3.35043	15.2531	18	1.29224	0	I65	0.458528	21.9318	0.004731	0.212073	11	0	0	0	0.145661	0.363636	0.049663	0.004339	0	15.1464	0.4339	0	0.0004966	0	0	0	0	0	0.716107	196	11001	11002	10999	0.357134	Untreated	On support	0.556701	7.20251
2011	885	0	8.49274	4.28467	18.763	12	1.05886	0	C30	0.596891	22.2954	0.164015	0	7	0	1	0	0.662985	0.428571	0.04631	0.009353	0	14.1939	0.9353	0	0.0004631	0	1	0	0	0	0.966494	64	8931	8930	8929	0.160864	Untreated	On support	0.186831	6.93242
2015	600392	0	7.94992	4.03779	13.6848	12	2.84529	2	C32	0.387144	21.5539	-0.11503	0	9	0	1	0	0.201399	0.333333	2.57359	0.009237	4	14.1007	0.9237	0.0039	0.0257359	0	0	0	0	1	0.616587	100	2067	2069	2066	0.19119	Treated	On support	4.60843	7.10344
2016	600084	9	6.44123	2.38888	12.8992	19	3.6911	4	C15	0.327552	22.0084	-0.027412	0	12	0	1	0	0.327173	0.333333	-0.01419	-0.013182	16	14.4337	-1.3182	0	-0.0001419	0	0	0	2.30259	1	0.148012	289	918	917	916	0.165511	Treated	On support	4.76702	6.86434
2014	600719	0	7.13737	3.13158	0	18	1.79216	0	D44	0.438297	20.9799	0.291081	1.6e-05	9	0	1	1	0.329051	0.333333	11.2261	0.0323	0	13.9422	3.23	0	0.112261	0	0	0	0	0	0.246388	16	8897	8895	8894	0.156602	Untreated	On support	0.173605	6.88225
2013	553	0	0	0	13.5628	20	2.4736	2	C26	0.428993	21.7196	0.295281	7.3e-05	8	0	1	0	0.20152	0.375	0.11626	0.013409	4	13.7102	1.3409	0.0031	0.0011626	2.30259	0	0	0	1	0.603408	16	2669	2667	2666	0.203774	Treated	On support	4.25838	7.16153
2017	603399	1	8.62501	5.13125	12.557	5	2.2821	0	C32	0.52558	22.2126	-0.192068	0.091019	7	0	0	0	0.32	0.428571	0.431229	1.5e-05	0	14.3259	0.0015	0.0012	0.0043123	0	0	0	0.693147	0	0.230884	81	11254	11255	11256	0.376014	Untreated	On support	0.607581	7.39346
2012	949	0	8.23116	3.5499	13.0476	13	1.1383	0	C28	0.615029	22.2096	0.157267	0.000275	8	0	1	1	0.413115	0.375	0.036888	-0.012231	0	13.444	-1.2231	0.038	0.0003689	0	0	0	0	0	0.652679	16	9149	9150	9147	0.186036	Untreated	On support	0.259536	7.19113
2019	600539	0	0	2.57892	8.17451	18	3.56999	0	C30	0.047291	19.9098	0.005196	0	9	0	0	1	0.267012	0.333333	0.041566	0.005296	0	13.8643	0.5296	0	0.0004157	0	0	0	0	0	0.139394	289	10030	10028	10027	0.269712	Untreated	On support	0.359823	7.07628
2010	600218	0	8.5189	4.29086	14.3328	12	2.82885	1	C34	0.468321	21.4332	0.021428	0.000129	11	0	1	0	0.443869	0.363636	0.112652	0.016202	1	13.9635	1.6202	0	0.0011265	0	0	0	0	0	0.929316	25	8842	8840	8839	0.141348	Untreated	On support	0.127609	6.66208
2019	600191	0	6.03738	2.7211	10.3054	21	1.31369	0	C13	0.066757	21.4275	-0.005454	6.3e-05	9	0	0	0	0.314927	0.333333	-0.005395	0.028541	0	12.4459	2.8541	0	-5.39e-05	0	0	0	0	0	0.565054	9	10573	10575	10572	0.323601	Untreated	On support	0.47527	6.92407
2012	971	0	0	2.59042	0	12	2.38666	0	C17	0.934209	20.0556	-0.114807	0	9	0	0	0	0.299	0.333333	-0.11472	-0.011142	0	13.3535	-1.1142	0	-0.0011472	0	0	0	0	0	0.660261	196	9977	9979	9976	0.262456	Untreated	On support	0.349874	7.15502
2014	815	0	6.99838	2.73845	0	16	2.78254	0	C22	1.11232	21.1327	-0.040661	3.3e-05	9	0	1	0	0.2703	0.333333	0.131645	-0.017104	0	13.25	-1.7104	0.0021	0.0013164	0	0	0	0	0	0.315702	49	8948	8949	8946	0.164817	Untreated	On support	0.198504	6.97445
2019	600260	2	10.1119	5.74768	10.0155	19	1.49778	8	C39	0.532497	23.3395	0.129438	0.003281	17	0	0	0	0.180197	0.352941	0.325119	0.018854	64	13.8766	1.8854	0.0334	0.0032512	1.60944	1	1	1.09861	1	0.972387	1156	6620	6621	6622	0.346081	Treated	On support	2.07473	6.47041
2016	593	0	6.93256	3.07481	0	20	2.15736	1	F52	0.300704	21.1812	-0.056605	3.8e-05	8	0	0	0	0.409405	0.375	0.016484	0.002606	1	14.0118	0.2606	0	0.0001648	0	0	0	0	0	0.374379	144	10330	10331	10328	0.301641	Untreated	On support	0.42083	6.87234
2019	600139	1	0	3.52836	0	21	1.45174	1	C36	0.731148	21.8939	-0.073763	0	5	0	0	0	0.284808	0.4	-0.098831	-0.003124	1	14.0087	-0.3124	0	-0.0009883	0	0	0	0.693147	0	0.229857	225	11449	11447	11446	0.390498	Untreated	On support	0.643205	7.51468
2018	600096	0	10.2026	4.81279	18.5926	21	1.00448	1	C26	0.907668	24.9401	0.047068	6.1e-05	11	0	1	0	0.466953	0.363636	0.199683	0.0013	1	14.6071	0.13	0.0026	0.0019968	0	1	1	0	0	0.205942	169	9807	9808	9809	0.242987	Untreated	On support	0.326509	7.31149
2010	600031	0	9.97693	4.39812	18.0711	7	3.8828	1	C35	0.619712	24.1682	0.215346	0.057695	12	0	0	0	0.563797	0.416667	-0.101249	0.046044	1	14.8408	4.6044	0	-0.0010125	0	1	1	0	0	0.972038	441	10977	10975	10974	0.354957	Untreated	On support	0.551312	7.18066
2014	600561	0	7.96962	3.09679	0	12	1.29381	3	G54	0.600719	22.1905	0.090284	0.002177	8	0	1	0	0.277043	0.375	-0.096806	0.01192	9	14.4276	1.192	0	-0.0009681	0	0	0	0	1	0.9824	529	2768	2766	2769	0.206219	Treated	On support	4.18281	7.16667
2013	600509	0	8.03897	3.32887	15.3146	11	1.22637	0	D44	0.604664	23.1454	0.056731	6.6e-07	11	0	1	0	0.371758	0.363636	0.186065	0.009996	0	13.6967	0.9996	0	0.0018607	0	1	1	0	0	0.109222	169	9296	9297	9298	0.198663	Untreated	On support	0.284543	7.25388
2011	585	0	6.81384	3.25396	12.5004	16	3.55998	1	C38	0.529658	20.1382	-0.060691	0	8	0	0	1	0.283477	0.375	1.34618	0.020602	1	12.4451	2.0602	0	0.0134618	0	0	0	0	0	0.375834	144	10142	10140	10143	0.281448	Untreated	On support	0.379079	6.94987
2016	600217	1	7.89952	3.63624	15.7899	17	2.64075	3	C42	0.663582	21.8924	-0.111121	0.007693	7	0	1	0	0.253476	0.428571	0.691165	0.000152	9	14.8849	0.0152	0	0.0069116	0	0	0	0.693147	1	0.684194	36	2815	2814	2817	0.207495	Treated	On support	4.14353	7.16863
2019	603658	2	8.05917	3.17108	16.5963	3	9.89034	5	C27	0.381101	22.1718	0.198006	0.569995	9	0	0	0	0.604164	0.333333	0.100169	0.042986	25	14.4606	4.2986	0.1164	0.0010017	0	0	0	1.09861	1	0.546674	81	5267	5266	5269	0.293877	Treated	On support	2.287	6.08496
2011	600728	0	7.58981	3.56227	15.324	15	2.95769	0	I65	0.55417	20.4291	0.100416	1.7e-05	9	0	0	0	0.229073	0.333333	0.846634	0.011483	0	14.7116	1.1483	0	0.0084663	0	0	0	0	0	0.314195	529	10259	10257	10256	0.294212	Untreated	On support	0.403313	6.87898
2015	801	1	8.53355	3.66028	16.2115	17	3.55615	2	C39	0.517891	22.283	0.034545	0	7	0	1	1	0.47605	0.428571	0.588067	0.002726	4	13.3863	0.2726	0.0702	0.0058807	0	0	0	0.693147	1	0.504469	100	1863	1865	1866	0.186935	Treated	On support	4.7009	7.07569
2019	603609	0	9.78543	4.76334	16.2575	5	1.43449	1	C13	0.289655	22.937	0.12149	0.439431	9	0	0	0	0.162148	0.333333	0.006587	0.022556	1	14.3542	2.2556	0.0037	6.59e-05	3.80666	1	1	0	0	0.164218	25	11861	11863	11864	0.427054	Untreated	On support	0.743071	7.73348
2013	600495	0	8.45555	4.21376	17.3193	9	1.44883	1	C37	0.213449	22.0878	0.0434	0	11	0	1	0	0.310496	0.363636	0.858546	0.003376	1	13.7373	0.3376	0.0368	0.0085855	0	0	0	0	0	0.408399	16	9059	9058	9057	0.177499	Untreated	On support	0.236505	7.10758
2016	600476	0	6.94672	3.10097	14.8857	13	14.8237	1	I65	0.439822	19.6838	-0.087983	0	9	0	1	0	0.329847	0.333333	-0.112811	-0.016398	1	13.8014	-1.6398	0.0024	-0.0011281	0	0	0	0	0	0.772484	9	8827	8825	8828	0.125323	Untreated	On support	0.0824804	6.37328
2016	600568	0	7.75301	3.88418	14.3281	15	2.05999	11	C27	0.157622	22.6886	0.041552	0.004766	9	0	0	1	0.2952	0.333333	0.074571	0.004412	121	14.0656	0.4412	0	0.0007457	0	1	1	0	1	0.785071	2304	7585	7583	7586	0.385315	Treated	On support	1.74897	6.98581
2015	600963	0	8.64292	4.06954	17.0282	11	1.21612	1	C22	0.664003	23.4673	0.000647	0.000117	8	0	1	0	0.37344	0.375	0.106266	-0.005762	1	13.5919	-0.5762	0.0336	0.0010627	0	1	1	0	0	0.0668515	9	9710	9712	9709	0.234032	Untreated	On support	0.319588	7.33353
2012	600071	0	7.73331	2.99799	12.4372	15	1.64826	0	C40	0.217283	20.7339	0.088277	0	9	0	1	0	0.394626	0.333333	-0.311062	-0.00573	0	14.4972	-0.573	0.0173	-0.0031106	0	0	0	0	0	0.0052183	25	8844	8846	8847	0.143328	Untreated	On support	0.133324	6.69256
2015	949	0	8.04358	3.23996	14.5087	16	1.58988	0	C28	0.494523	22.3283	0.067437	0.000773	9	0	1	0	0.333479	0.333333	-0.060872	0.004159	0	13.8213	0.4159	0.0321	-0.0006087	0	1	0	0	0	0.273766	16	9253	9255	9256	0.194968	Untreated	On support	0.278624	7.23838
2012	600992	0	7.88447	3.2969	14.5087	8	1.12782	0	C33	0.411781	21.108	-0.064266	3.7e-06	9	0	1	0	0.396195	0.333333	0.184942	0.003206	0	13.389	0.3206	0.0617	0.0018494	2.48491	0	0	0	0	0.946459	121	8870	8872	8873	0.151639	Untreated	On support	0.157927	6.8124
2015	820	0	6.46813	2.85023	0	17	5.79794	2	C22	0.622219	20.362	-0.000419	0	10	0	0	0	0.107014	0.4	0.753736	-0.001357	4	13.217	-0.1357	0	0.0075374	0	0	0	0	1	0.775698	361	5532	5533	5530	0.304743	Treated	On support	2.25324	6.06489
2013	600421	0	0	2.49836	11.0588	9	8.2218	1	C27	0.91396	18.9636	-0.008083	0	7	0	0	0	0.175022	0.428571	-2.66229	0.364375	1	12.4761	36.4375	0	-0.0266229	0	0	0	0	0	0.702041	100	9971	9973	9974	0.261822	Untreated	On support	0.349035	7.161
2019	600812	0	8.89822	3.64802	17.539	25	1.56216	0	C27	0.696672	23.6433	0.039532	2.6e-06	11	0	1	0	0.215984	0.454545	0.059714	0.001615	0	14.0084	0.1615	0.0337	0.0005971	3.2581	1	1	0	0	0.351549	25	9782	9781	9784	0.240323	Untreated	On support	0.324188	7.32076
2019	600575	0	8.92165	3.57056	14.3753	16	0.95029	1	G55	0.366139	23.5622	0.066113	0	9	0	1	0	0.566121	0.333333	-0.182095	0.007377	1	14.2299	0.7377	0.0001	-0.001821	0	1	1	0	0	0.342936	324	9306	9308	9309	0.199637	Untreated	On support	0.286095	7.25837
2011	521	0	0	0	18.4706	18	0.96069	1	C38	0.624569	22.7518	-0.05461	0	9	0	1	0	0.213816	0.444444	-0.206478	0.005038	1	14.2534	0.5038	0	-0.0020648	0	1	1	0	0	0.532921	441	9622	9624	9621	0.226753	Untreated	On support	0.313692	7.33728
2015	779	0	6.06384	2.08537	11.1777	18	8.19732	1	C17	0.71658	20.4027	0.020318	0	6	0	1	0	0.144141	0.5	-0.08595	-0.014195	1	12.7308	-1.4195	0	-0.0008595	0	0	0	0	0	0.434994	25	9130	9132	9133	0.184022	Untreated	On support	0.254425	7.17308
2013	687	0	7.15734	2.60413	12.1567	16	1.38581	1	C28	0.45327	21.7126	-0.046244	1.1e-05	9	0	1	0	0.243139	0.444444	-0.093689	-0.011994	1	13.4217	-1.1994	0	-0.0009369	2.3979	0	0	0	0	0.928035	324	9179	9181	9178	0.188789	Untreated	On support	0.266041	7.2103
2018	600375	0	8.91163	4.23258	16.5236	15	0.925495	3	C36	0.768813	23.2478	-0.031587	5.6e-06	9	0	1	0	0.108944	0.333333	0.687501	0.000697	9	13.9553	0.0697	0.0455	0.006875	0	1	1	0	1	0.446749	49	4624	4626	4623	0.263714	Treated	On support	2.5797	6.59867
2016	600167	9	7.84981	3.65104	14.5303	17	1.22298	1	D44	0.613164	22.5933	0.158097	0	7	0	0	0	0.627304	0.428571	5.83211	0.043782	1	13.0063	4.3782	0.0043	0.0583211	0	1	1	2.30259	0	0.37244	144	10594	10595	10592	0.325176	Untreated	On support	0.479306	6.93299
2013	595	0	6.63274	2.38823	0	17	1.85766	7	C34	0.738589	20.7774	-0.009033	9.1e-05	11	0	0	0	0.299703	0.363636	-0.418057	-0.010853	49	13.3187	-1.0853	0	-0.0041806	0	0	0	0	1	0.173757	400	4825	4823	4826	0.272763	Treated	On support	2.45814	6.40369
2019	603998	0	7.56184	3.22745	15.1991	5	2.17915	3	C27	0.397258	21.4139	0.081495	0.370795	7	0	0	0	0.359114	0.428571	-0.011682	0.01515	9	14.5621	1.515	0.0377	-0.0001168	3.71357	0	0	0	1	0.764962	144	6237	6235	6234	0.331716	Treated	On support	2.15842	6.27883
2019	503	3	6.13615	1.38996	18.8288	27	11.8486	1	I64	0.059551	20.9896	0.0506	0	9	0	0	0	0.262235	0.333333	2.43909	-0.041927	1	14.9257	-4.1927	0.2503	0.0243909	0	0	0	1.38629	0	0.626596	529	10493	10491	10494	0.316075	Untreated	On support	0.456011	6.89725
2012	600551	0	8.47166	3.86203	17.2307	10	1.13712	0	R85	0.307268	22.2695	0.076146	0.000198	11	0	1	0	0.584422	0.363636	0.5121	0.019234	0	14.1015	1.9234	0	0.005121	0	0	0	0	0	0.89754	25	8854	8856	8857	0.146169	Untreated	On support	0.141531	6.73376
2010	812	0	6.84683	2.93601	0	12	2.3496	0	C23	0.322397	20.8689	0.105393	5.1e-05	9	0	0	0	0.166135	0.333333	0.756651	0.010541	0	14.1794	1.0541	0	0.0075665	0	0	0	0	0	0.410863	49	10633	10632	10631	0.328196	Untreated	On support	0.486814	6.95093
2013	912	0	8.19247	3.45267	14.7445	14	0.997905	3	C26	0.802219	23.3485	0.017747	0	5	0	1	0	0.543761	0.4	-0.801801	0.000439	9	13.2373	0.0439	0	-0.008018	0	1	1	0	1	0.595983	16	3558	3557	3556	0.225792	Treated	On support	3.53142	7.14433
2017	600425	0	0	3.07659	0	14	1.1342	1	C30	0.583296	23.0042	0.057655	0	7	0	1	1	0.26209	0.428571	-0.368318	-0.019066	1	13.1874	-1.9066	0	-0.0036832	0	1	1	0	0	0.804479	100	9834	9832	9835	0.245806	Untreated	On support	0.3292	7.29672
2014	686	5	0	0	13.3047	0	0	8	J67	0.74538	24.2687	0.067149	0	13	0	1	1	0.307063	0.384615	0.442378	0.007824	64	15.5491	0.7824	0	0.0044238	0	1	1	1.79176	1	0.662022	289	3697	3698	3695	0.229504	Treated	On support	3.41049	7.12464
2016	603998	0	7.08725	3.02188	0	2	4.25246	5	C27	0.229196	20.9631	0.093391	0.451702	8	0	0	1	0.363088	0.375	0.443899	0.015673	25	13.9932	1.5673	0.0488	0.004439	3.2581	0	0	0	1	0.860494	144	5475	5477	5478	0.302497	Treated	On support	2.26018	6.06103
2019	600167	7	8.22931	3.75733	15.8689	20	2.84271	2	D44	0.354463	23.2166	0.118862	0	7	0	0	0	0.507718	0.428571	4.12376	0.075282	4	13.7422	7.5282	0.007	0.0412376	2.30259	1	1	2.07944	1	0.821507	144	7512	7511	7510	0.382711	Treated	On support	1.77273	6.95929
2015	856	1	7.934	3.35241	13.444	17	2.33845	5	C35	0.867773	21.5289	-0.018163	0	7	0	1	0	0.415191	0.428571	0.12116	-0.010854	25	13.8629	-1.0854	0.0093	0.0012116	0	0	0	0.693147	1	0.786341	100	1156	1154	1153	0.171103	Treated	On support	4.80812	6.92555
2012	600706	0	7.55244	3.12725	16.3401	16	1.3724	1	N78	0.611731	21.2854	0.051912	0.000122	9	0	1	0	0.513489	0.333333	0.0944	-0.161348	1	13.1895	-16.1348	0	0.000944	0	0	0	0	0	0.884549	144	8841	8839	8838	0.140986	Untreated	On support	0.126548	6.65653
2013	600077	0	9.02786	4.82773	10.5662	16	1.08023	4	K70	0.758883	23.1502	-0.059837	0.00902	7	0	0	0	0.51926	0.428571	17.229	-0.000959	16	15.1184	-0.0959	0	0.17229	0	1	1	0	1	0.515109	1225	7291	7293	7294	0.373042	Treated	On support	1.85509	6.83742
2019	601225	0	10.1881	4.25178	0	5	1.10838	0	B06	0.398739	25.565	0.151562	0	8	0	0	0	0.631383	0.375	0.246549	0.031738	0	14.6443	3.1738	0.0086	0.0024655	0	1	1	0	0	0.84925	144	12079	12080	12081	0.456882	Untreated	On support	0.807859	7.81029
2015	600031	4	9.36621	3.7078	19.2609	12	1.43129	2	C35	0.614052	24.8379	0.034886	0.053318	9	0	0	0	0.461691	0.333333	0.018929	0.000692	4	15.9445	0.0692	0.0514	0.0001893	0	1	1	1.60944	1	0.605137	441	8476	8477	8474	0.447139	Treated	On support	1.14381	7.23771
2019	600083	2	7.02522	3.52287	14.6484	22	41.9711	2	F51	1.0062	18.5908	-0.191073	0.006218	7	0	0	1	0.283913	0.428571	-0.223992	0.065336	4	13.7191	6.5336	0	-0.0022399	0	0	0	1.09861	1	0.294129	121	3689	3690	3691	0.22933	Treated	On support	3.41596	7.12566
2015	903	0	8.11918	3.56091	13.6048	16	1.41188	2	C34	0.483835	22.6851	0.059756	0.000855	7	0	1	1	0.335493	0.428571	0.488156	0.010443	4	14.0612	1.0443	0.0469	0.0048816	1.79176	1	1	0	1	0.0668134	225	3410	3411	3408	0.222293	Treated	On support	3.65313	7.15454
2012	697	0	6.52954	3.64834	0	15	3.70827	1	B09	0.170988	20.2117	0.036299	0.287997	7	0	0	1	0.287997	0.428571	0.6931	0.000888	1	12.539	0.0888	0	0.006931	0	0	0	0	0	0.013433	100	10276	10275	10274	0.296282	Untreated	On support	0.408058	6.87426
2013	601901	4	0	0	0	0	0	3	J67	0.564923	24.3233	-0.113248	0	9	0	1	0	0.412231	0.333333	0.153691	0.011084	9	15.9409	1.1084	0	0.0015369	0	1	1	1.60944	1	0.524886	25	4308	4306	4309	0.250769	Treated	On support	2.82023	6.86412
2016	603333	2	7.0252	3.14202	13.7791	4	3.3302	2	C38	0.159785	21.2359	-0.017605	0.014719	9	0	0	0	0.579802	0.333333	0.474993	-0.001027	4	14.1973	-0.1027	0.0322	0.0047499	3.55535	0	0	1.09861	1	0.957799	25	4584	4585	4582	0.26214	Treated	On support	2.60381	6.63229
2010	600771	0	0	2.35132	15.1939	14	2.51857	0	C27	1.6956	20.9083	-0.039237	8.2e-07	10	0	0	0	0.221683	0.4	0.118669	-0.014077	0	13.9562	-1.4077	0	0.0011867	0	0	0	0	0	0.107514	81	10271	10269	10272	0.295485	Untreated	On support	0.406217	6.87571
2016	600806	0	0	2.3917	16.4546	22	2.19447	1	C34	0.807768	21.5684	-0.032073	0	12	0	1	0	0.252983	0.333333	3.21839	-0.010947	1	13.6551	-1.0947	0.1173	0.0321839	0	0	0	0	0	0.276533	25	8928	8930	8931	0.160494	Untreated	On support	0.185723	6.92845
2010	600559	0	7.78625	3.69551	11.5129	8	3.3984	0	C15	0.667942	20.978	0.106488	0	9	0	1	0	0.361058	0.333333	0.124725	0.009323	0	12.5426	0.9323	0	0.0012473	0	0	0	0	0	0.401635	9	8871	8872	8869	0.151386	Untreated	On support	0.157137	6.80883
2015	603866	0	0	3.19041	0	0	1.72315	0	C14	0.128511	21.4863	0.199288	0.628146	9	0	0	1	0.261019	0.444444	0	0.161765	0	13.8648	16.1765	0.0012	0	0	0	0	0	0	0.201518	144	10734	10736	10733	0.336246	Untreated	On support	0.506111	7.01087
2017	603676	0	0	3.1625	17.0945	0	1.86829	0	C27	0.155991	20.7398	0.062265	0.142409	7	0	0	1	0.485222	0.428571	0.516041	0.105956	0	14.3163	10.5956	0.0867	0.0051604	2.70805	0	0	0	0	0.819467	9	10121	10122	10119	0.27914	Untreated	On support	0.375203	6.97546
2014	600812	0	8.84174	3.67557	17.5452	20	1.19648	1	C27	0.662923	23.4682	0.005819	2.6e-06	10	0	1	0	0.369282	0.5	-0.423161	0.000391	1	14.2168	0.0391	0.0195	-0.0042316	0	1	1	0	0	0.155231	25	9514	9512	9515	0.21665	Untreated	On support	0.304718	7.31947
2015	540	29	9.54434	4.58336	19.044	21	1.43301	2	K70	0.766098	24.7378	-0.001757	0.005868	12	0	0	1	0.41783	0.333333	0.346546	0.016548	4	15.3516	1.6548	0	0.0034655	0	1	1	3.4012	1	0.791713	361	8108	8107	8110	0.414696	Treated	On support	1.45741	7.19035
2012	600702	0	8.02325	3.52903	8.6307	16	3.13069	0	C15	0.324826	21.9655	0.115798	0.00036	9	0	1	1	0.318535	0.333333	1.34209	0.032425	0	14.4587	3.2425	0.0041	0.0134209	3.68888	0	0	0	0	0.204075	9	9159	9161	9158	0.186986	Untreated	On support	0.261825	7.1985
2013	809	0	8.53467	5.22052	14.0387	15	1.27889	4	N78	0.389315	22.4548	-0.018611	0	9	0	1	0	0.34725	0.333333	400.467	-0.00575	16	14.4218	-0.575	0	4.00467	0	1	1	0	1	0.798372	64	2377	2376	2379	0.197548	Treated	On support	4.44684	7.138
2011	610	1	7.45959	3.55209	0	15	2.22597	1	L72	0.344432	20.3164	0.12242	0	9	0	1	0	0.322341	0.333333	0.480767	0.006954	1	14.0776	0.6954	0	0.0048077	0	0	0	0.693147	0	0.229316	100	8841	8839	8838	0.14096	Untreated	On support	0.12647	6.65612
2012	600359	0	0	2.78073	12.2061	13	1.73298	2	A01	0.826146	21.3804	0.020748	0	7	0	1	0	0.507944	0.428571	0.567933	-0.009179	4	12.8841	-0.9179	0	0.0056793	0	0	0	0	1	0.348112	49	590	591	588	0.155008	Treated	On support	4.56056	6.7357
2014	600795	0	10.0288	4.2587	19.5762	17	1.07837	0	D44	0.732932	26.2296	0.092236	5.4e-05	11	0	1	0	0.479932	0.363636	0.004595	0.00938	0	14.781	0.938	0.0004	4.59e-05	0	1	1	0	0	0.493093	16	10243	10245	10242	0.292855	Untreated	On support	0.400447	6.88306
2017	838	2	8.40084	4.29257	11.2193	20	1.30307	4	K70	0.781799	22.8769	-0.15892	0.001606	9	0	0	0	0.596458	0.333333	3.91561	0.001114	16	15.617	0.1114	0	0.0391561	0	1	1	1.09861	1	0.397293	1225	5975	5977	5974	0.321913	Treated	On support	2.19483	6.16541
2010	600985	0	7.11346	2.86557	12.9645	6	2.82481	0	C26	0.166759	20.1961	0.154672	0	9	0	1	0	0.387351	0.333333	0.180985	0.024734	0	13.6884	2.4734	0	0.0018098	0	0	0	0	0	0.481646	16	8830	8829	8828	0.13157	Untreated	On support	0.0992629	6.48899
2012	600156	0	7.54907	3.42973	12.6115	14	1.90276	0	C17	0.410468	20.8156	0.040465	1.3e-05	9	0	1	0	0.401145	0.333333	0.212051	0.000421	0	13.3495	0.0421	0.0043	0.0021205	0	0	0	0	0	0.283513	16	8847	8845	8848	0.143642	Untreated	On support	0.134229	6.69722
2017	553	0	0	0	0	24	1.04446	0	C26	0.525974	24.4024	0.099924	1.2e-05	6	0	1	0	0.773268	0.333333	-0.679516	0.019187	0	0	1.9187	0.0151	-0.0067952	0	1	1	0	0	0.475393	16	9524	9526	9527	0.21809	Untreated	On support	0.305965	7.32396
2014	920	0	8.46685	3.72829	10.2238	15	5.11869	2	C37	0.30574	21.1757	0.03845	0	5	0	1	1	0.426398	0.4	-0.041052	0.004173	4	13.9535	0.4173	0.0497	-0.0004105	0	0	0	0	1	0.656093	16	1412	1411	1410	0.177008	Treated	On support	4.81228	6.98809
2015	600674	0	7.20673	3.10842	15.4184	22	2.18914	0	D44	0.233003	23.9102	0.024703	5.4e-05	11	0	1	0	0.506091	0.363636	0.133605	0.035736	0	13.4701	3.5736	0.0156	0.001336	0	1	1	0	0	0.672152	36	9365	9363	9366	0.205077	Untreated	On support	0.293768	7.27956
2012	600408	0	8.72751	4.41948	13.0212	9	1.11012	1	C31	0.562795	22.714	-0.03007	0.315978	9	0	0	0	0.315661	0.444444	0.029231	-0.006207	1	13.0778	-0.6207	0	0.0002923	0	1	1	0	0	0.890654	36	11270	11272	11269	0.376968	Untreated	On support	0.609845	7.40182
2010	792	0	8.59373	3.9421	14.9141	13	3.14509	0	C26	0.444052	23.0897	0.198087	9.7e-05	11	0	1	0	0.30596	0.363636	-0.292583	0.098328	0	13.6305	9.8328	0	-0.0029258	0	1	1	0	0	0.523304	9	9404	9405	9406	0.208253	Untreated	On support	0.29746	7.29034
2018	600399	0	0	3.5158	15.2436	18	1.09578	0	C31	0.47475	22.795	-0.015641	0	12	0	0	0	0.292519	0.416667	0.078464	-0.002402	0	14.3009	-0.2402	0	0.0007846	0	1	1	0	0	0.503446	36	10939	10941	10942	0.352613	Untreated	On support	0.545672	7.15778
2012	519	0	6.74038	2.83841	12.9597	19	5.02908	1	C34	0.252177	19.9771	0.010883	0	7	0	1	0	0.215798	0.428571	0.466874	-0.006925	1	13.1993	-0.6925	0.0094	0.0046687	0	0	0	0	0	0.0706581	25	8907	8906	8909	0.157975	Untreated	On support	0.17799	6.90033
2015	600291	2	0	0	0	15	0.939332	0	C30	0.874701	25.8763	0.54929	4.9e-05	9	0	0	1	0.297327	0.333333	0	0.004064	0	13.4	0.4064	0	0	0	1	1	1.09861	0	0.832698	196	12309	12307	12306	0.536329	Untreated	On support	1.10598	7.6928
2013	819	0	8.51053	4.34577	0	16	5.36991	2	C25	0.113279	20.4052	0.139926	8.3e-05	9	0	1	0	0.234626	0.333333	-0.036401	0.019444	4	14.6996	1.9444	0.0008	-0.000364	0	0	0	0	1	0.87651	64	594	593	596	0.155158	Treated	On support	4.56444	6.73768
2010	600321	0	6.98685	3.4976	12.6115	9	1.58743	0	C20	0.510451	21.6785	0.056401	0.007536	9	0	0	1	0.387842	0.333333	-0.10054	0.004347	0	13.4116	0.4347	0	-0.0010054	0	0	0	0	0	0.410326	16	10485	10483	10486	0.315476	Untreated	On support	0.454596	6.89581
2018	603319	0	7.4037	3.06887	16.0915	2	1.45983	3	C36	0.444194	21.0241	0.104307	0.397217	9	0	0	0	0.21312	0.333333	0.193824	0.022816	9	13.8561	2.2816	0.0699	0.0019382	0	0	0	0	1	0.902758	64	6039	6037	6036	0.323999	Treated	On support	2.18694	6.18656
2013	810	0	7.56996	3.29462	13.2177	15	1.96137	0	C17	0.405774	20.8112	0.105189	0	9	0	1	0	0.50995	0.333333	0.030785	0.006371	0	13.2841	0.6371	0.0123	0.0003078	0	0	0	0	0	0.843418	144	8830	8829	8828	0.131121	Untreated	On support	0.0979828	6.48167
2017	980	1	9.79224	4.62558	13.9479	17	1.05762	0	C36	0.491504	24.2286	0.000271	0.003545	7	0	0	1	0.388563	0.428571	0.585326	0.00773	0	14.4574	0.773	0	0.0058533	0	1	1	0.693147	0	0.0539628	100	12088	12086	12089	0.458936	Untreated	On support	0.811213	7.81209
2011	899	0	8.14618	4.44057	0	14	1.10291	0	D44	0.823472	22.623	0.008836	1.1e-05	11	0	1	0	0.584294	0.454545	-0.233572	-0.008877	0	13.7696	-0.8877	0	-0.0023357	0	1	1	0	0	0.0601963	36	8872	8873	8874	0.152174	Untreated	On support	0.159582	6.8199
2010	683	0	8.0636	4.2438	14.221	13	1.69752	0	C26	0.470051	22.4587	0.050475	0	9	0	0	0	0.198554	0.333333	0.351085	0.008233	0	14.312	0.8233	0	0.0035109	0	1	1	0	0	0.425168	16	11481	11483	11480	0.393474	Untreated	On support	0.651775	7.53462
2014	600379	1	7.1439	2.8797	13.6647	12	5.15843	1	C38	0.3401	20.2448	0.051743	0	7	0	0	0	0.200122	0.428571	-0.336022	0.007949	1	13.7494	0.7949	0.0298	-0.0033602	0	0	0	0.693147	0	0.915367	196	10471	10469	10472	0.314331	Untreated	On support	0.451858	6.8932
2016	715	0	8.2179	3.67425	11.2898	19	2.50185	0	F52	0.429003	21.4785	0.023833	5.8e-05	9	0	1	1	0.338552	0.333333	0.201167	0.004632	0	14.9028	0.4632	0	0.0020117	0	0	0	0	0	0.640472	196	8988	8989	8990	0.169149	Untreated	On support	0.211585	7.02452
2013	600896	0	7.05406	2.76916	16.2007	17	1.04705	0	G55	0.651073	22.4448	0.01431	1.7e-05	9	0	1	0	0.274898	0.333333	0.220445	-0.013023	0	14.3812	-1.3023	0	0.0022045	0	1	1	0	0	0.867888	529	9385	9384	9387	0.206794	Untreated	On support	0.295812	7.28549
2015	600133	1	9.10728	4.62527	11.7812	17	1.29718	4	E48	0.883032	23.5218	-0.036746	0	9	0	1	1	0.214489	0.333333	0.729608	0.000515	16	14.4783	0.0515	0.0021	0.0072961	0	1	1	0.693147	1	0.870693	324	4382	4383	4384	0.253925	Treated	On support	2.75149	6.80396
2019	603027	2	7.67032	3.24406	15.1681	3	4.99095	3	C14	0.225261	21.4438	0.093401	0.568807	9	0	0	1	0.426425	0.333333	0.267096	0.026944	9	14.524	2.6944	0.0291	0.002671	0	0	0	1.09861	1	0.50033	100	5417	5419	5420	0.300058	Treated	On support	2.26702	6.06132
2015	600561	0	7.83591	2.89755	18.2267	13	1.33315	6	G54	0.681658	22.4856	0.064644	0.00189	8	0	1	0	0.277043	0.375	-0.676812	0.009686	36	14.4082	0.9686	0	-0.0067681	0	1	1	0	1	0.268549	529	3133	3135	3136	0.215597	Treated	On support	3.8843	7.16989
2012	762	0	6.96214	2.78695	0	15	2.4775	1	B08	0.173278	21.6461	0.018926	0.000236	9	0	1	0	0.176926	0.444444	0.205094	0.000355	1	13.84	0.0355	0.0036	0.0020509	0	0	0	0	0	0.128099	16	9293	9292	9291	0.198461	Untreated	On support	0.284221	7.25296
2016	600211	0	7.71596	3.89582	12.8347	17	3.47175	2	C27	0.712666	21.5521	0.109227	0.00103	9	0	0	0	0.216225	0.333333	0.268892	0.02773	4	14.1633	2.773	0.0098	0.0026889	0	0	0	0	1	0.729428	36	6584	6583	6582	0.344779	Treated	On support	2.08347	6.45146
2012	600779	0	7.91332	3.45063	12.3312	16	2.72464	1	C15	0.285006	21.6987	0.023597	0.000784	9	0	0	0	0.39709	0.333333	0.105273	0.073563	1	14.5101	7.3563	0.002287	0.0010527	0	0	0	0	0	0.994778	25	10496	10497	10494	0.316435	Untreated	On support	0.456849	6.89812
2016	600480	0	8.96894	3.65093	14.4704	0	0	2	C36	0.519146	23.0273	0.055835	0	9	0	1	0	0.347108	0.333333	0.268632	0.010788	4	14.7262	1.0788	0.0448	0.0026863	0	1	1	0	1	0.748352	25	3135	3136	3137	0.215605	Treated	On support	3.88404	7.16988
2017	831	0	7.64287	3.79854	16.6258	19	5.61699	0	C32	0.035212	21.5005	0.056766	0	9	0	1	0	0.239812	0.333333	-0.669816	0.004146	0	14.0972	0.4146	0.0066	-0.0066982	0	0	0	0	0	0.548935	25	9150	9148	9151	0.186124	Untreated	On support	0.259751	7.19183
2013	600733	0	7.00611	3.53066	13.6506	17	3.67903	2	K70	0.394615	20.0527	-0.036697	1.2e-05	7	0	1	0	0.411315	0.428571	1044.99	0.020616	4	13.3585	2.0616	0	10.4499	0	0	0	0	1	0.014661	81	173	172	175	0.135533	Treated	On support	3.84228	6.45391
2012	600599	0	6.98628	3.53086	10.9313	11	3.07982	0	C26	0.529665	20.1413	0.01303	0	9	0	0	1	0.24113	0.333333	-0.538514	0.029595	0	13.5874	2.9595	0	-0.0053851	0	0	0	0	0	0.0449753	400	10130	10129	10128	0.280146	Untreated	On support	0.376943	6.96388
2015	600172	0	7.64785	3.33508	9.87282	17	2.28386	0	C30	0.403836	22.7493	0.062687	0.026402	9	0	0	0	0.219603	0.333333	0.278054	0.009638	0	13.7132	0.9638	0.0305	0.0027805	0	1	1	0	0	0.638058	100	11598	11599	11596	0.403336	Untreated	On support	0.678708	7.59984
2011	600421	0	0	1.65512	11.5129	7	16.5187	0	C27	0.393044	17.8644	-0.088851	0	9	0	0	0	0.271239	0.333333	0.188769	-0.021905	0	13.606	-2.1905	0	0.0018877	0	0	0	0	0	0.539984	100	9247	9246	9249	0.194087	Untreated	On support	0.277085	7.23484
2010	600506	0	0	3.30852	12.0046	9	5.02491	0	A01	0.148688	19.6206	0.098878	0	7	0	1	0	0.252228	0.428571	5.42605	-0.005852	0	12.5665	-0.5852	0	0.0542605	0	0	0	0	0	0.34623	36	8851	8853	8850	0.144749	Untreated	On support	0.137421	6.71306
2012	810	0	7.57195	3.32586	7.82445	14	1.33174	0	C17	0.436865	20.8457	0.114559	0	9	0	1	0	0.50995	0.333333	-0.03462	0.001656	0	12.8528	0.1656	0.0256	-0.0003462	0	0	0	0	0	0.269619	144	8830	8829	8828	0.131755	Untreated	On support	0.0997922	6.49206
2011	979	0	0	4.67414	0	11	1.15318	2	K70	0.615616	22.5273	-0.052808	1.5e-05	9	0	0	0	0.707533	0.333333	17.7281	0.023253	4	14.5817	2.3253	0	0.177281	0	1	1	0	1	0.151772	676	5100	5099	5098	0.285729	Treated	On support	2.3327	6.17332
2019	600880	1	6.63752	2.16904	13.5064	24	1.4343	2	R85	0.089621	21.9	0.003067	0.003453	7	0	1	0	0.233707	0.285714	0.140309	0.008594	4	14.2859	0.8594	0.0895	0.0014031	0	0	0	0.693147	1	0.0736106	81	3139	3138	3137	0.215641	Treated	On support	3.88284	7.16985
2019	600590	18	8.9153	4.07688	15.5383	17	1.06279	2	C38	0.670526	23.2727	0.032189	0.015035	7	0	0	0	0.193138	0.428571	0.72705	0.004243	4	15.2475	0.4243	0.0827	0.0072705	0	1	1	2.94444	1	0.202712	441	8537	8535	8538	0.456089	Treated	On support	1.07522	7.25035
2013	600101	0	7.23705	2.74265	14.9339	16	1.40894	0	D44	0.310695	21.6653	0.062577	2.3e-05	9	0	1	0	0.200722	0.333333	0.00566	0.007636	0	14.0716	0.7636	0	5.66e-05	0	0	0	0	0	0.819444	25	9256	9258	9255	0.195217	Untreated	On support	0.279047	7.23946
2018	603399	2	9.16438	5.60663	15.3731	6	1.67215	5	C32	0.419524	22.1386	0.028328	0.091829	7	0	0	0	0.317951	0.428571	0.564266	0.009868	25	14.5137	0.9868	0.0002	0.0056427	0	0	0	1.09861	1	0.274914	81	7319	7320	7317	0.373931	Treated	On support	1.84768	6.84925
2015	600575	6	8.24745	3.5334	17.7076	12	2.09964	3	G55	0.36357	22.5529	0.034672	0	9	0	1	1	0.506521	0.333333	-0.427134	0.006857	9	13.4738	0.6857	0	-0.0042713	0	1	1	1.94591	1	0.587522	324	1431	1430	1429	0.177349	Treated	On support	4.81133	6.99138
2019	415	0	9.76924	4.68055	18.8216	23	0.932873	0	L71	0.794467	26.305	0.074851	0.000217	9	0	0	0	0.303149	0.333333	0.709133	0.006583	0	14.9232	0.6583	0	0.0070913	0	1	1	0	0	0.956521	64	12331	12333	12334	0.557177	Untreated	On support	1.27153	7.70549
2013	600559	0	8.07779	3.59749	12.2955	11	2.6214	0	C15	0.663786	21.3424	-0.007908	0	9	0	1	0	0.361058	0.333333	0.457508	0.012637	0	12.402	1.2637	0.0016	0.0045751	0	0	0	0	0	0.153252	9	8931	8930	8933	0.161077	Untreated	On support	0.187471	6.93479
2018	603333	0	8.00742	3.91755	14.5589	6	1.51996	1	C38	0.369842	21.5325	-0.096276	0.116857	9	0	0	0	0.479802	0.333333	0.084889	-0.00402	1	14.2583	-0.402	0.0261	0.0008489	3.7612	0	0	0	0	0.0554794	25	10233	10231	10234	0.291669	Untreated	On support	0.39797	6.88704
2014	886	0	6.62083	2.52306	0	16	1.62863	2	K70	0.158415	21.9023	-0.030316	5.1e-06	9	0	1	0	0.251891	0.333333	-0.132031	0.007901	4	14.2369	0.7901	0.0038	-0.0013203	0	0	0	0	1	0.384315	25	2298	2299	2296	0.195941	Treated	On support	4.49082	7.12991
2011	606	0	7.07378	3.04126	11.2898	15	2.39954	1	C27	0.388075	20.8587	-0.002696	0	9	0	1	0	0.152468	0.333333	-0.137504	-0.005534	1	13.0558	-0.5534	0	-0.001375	0	0	0	0	0	0.0271314	529	9053	9055	9052	0.177183	Untreated	On support	0.235579	7.10465
2014	600568	0	8.12408	4.55946	0	13	1.53949	1	C27	0.431865	22.2363	0.003158	0.003704	9	0	0	1	0.472167	0.333333	2.16522	0.007295	1	13.5035	0.7295	0	0.0216522	0	0	0	0	0	0.703344	2304	10568	10569	10570	0.322938	Untreated	On support	0.473523	6.92074
2019	603169	2	8.18417	3.41796	17.6891	5	1.36585	0	C35	0.818994	23.1368	0.064562	0	9	0	0	0	0.667083	0.333333	0.29105	0.002151	0	13.664	0.2151	0.0089	0.0029105	0	1	1	1.09861	0	0.0888848	81	10513	10515	10512	0.318175	Untreated	On support	0.461126	6.90285
2017	600031	1	9.85009	4.04918	18.716	14	1.73554	5	C35	0.547146	24.7878	0.147061	0.049164	10	0	0	0	0.374596	0.4	0.136826	0.013347	25	15.7914	1.3347	0.05	0.0013683	0	1	1	0.693147	1	0.110503	441	8518	8516	8519	0.453237	Treated	On support	1.09708	7.24954
2013	585	0	6.57882	3.01092	0	18	3.61971	0	C38	0.394393	19.9527	0.067962	0	7	0	0	0	0.292476	0.428571	2.09094	-0.002319	0	12.0494	-0.2319	0	0.0209094	0	0	0	0	0	0.577888	144	10158	10156	10155	0.282795	Untreated	On support	0.381312	6.93652
2013	600075	0	8.37222	3.57842	0	16	1.18586	0	C26	0.560492	22.2279	0.089569	0.000122	9	0	1	0	0.432657	0.333333	0.050763	-0.008921	0	13.4623	-0.8921	0.0027	0.0005076	1.38629	0	0	0	0	0.0217579	121	9050	9049	9052	0.177	Untreated	On support	0.235039	7.10297
2018	600185	0	8.71711	4.04389	14.6615	19	1.00466	0	K70	0.723442	24.1134	-0.041005	0	8	0	1	0	0.411306	0.375	1.00096	0.007746	0	15.7826	0.7746	0	0.0100096	0	1	1	0	0	0.0402434	169	9873	9875	9876	0.250822	Untreated	On support	0.33446	7.2641
2018	926	1	9.51427	4.75556	13.4587	19	0.871766	7	K70	0.745594	24.5836	0.001969	0.009661	8	0	0	0	0.243052	0.375	1.23456	0.005691	49	15.1306	0.5691	0.0044	0.0123456	0	1	1	0.693147	1	0.351893	729	8710	8709	8712	0.497488	Treated	On support	0.856716	7.05504
2014	600141	0	9.06455	4.29219	15.1765	15	1.07827	2	C26	0.690727	23.7019	0.03382	0.000475	13	0	1	0	0.244023	0.384615	-0.20076	0.001548	4	14.5059	0.1548	0.0072	-0.0020076	0	1	1	0	1	0.468195	361	3345	3343	3342	0.22059	Treated	On support	3.71297	7.15917
2012	590	0	6.83645	2.83225	0	16	3.57384	0	C27	0.320214	20.3723	0.028048	0	7	0	1	0	0.180151	0.428571	0.41472	0.026724	0	13.5671	2.6724	0.0063	0.0041472	1.94591	0	0	0	0	0.780078	16	9018	9020	9021	0.173323	Untreated	On support	0.224162	7.06991
2013	1696	0	8.79985	4.15217	15.4875	16	1.33292	1	C37	0.324185	22.3081	-0.020152	0.021838	11	0	0	0	0.201036	0.363636	-0.035025	0.01496	1	14.1976	1.496	0.0164	-0.0003503	0	1	0	0	0	0.116967	256	11084	11085	11082	0.363563	Untreated	On support	0.573433	7.26975
2016	600888	1	8.59438	3.89859	12.7657	20	1.17924	1	C39	0.661513	22.9952	0.00574	6.5e-05	8	0	0	1	0.281391	0.375	-0.261869	0.001052	1	14.2885	0.1052	0.0444	-0.0026187	0	1	1	0.693147	0	0.319825	16	11666	11667	11668	0.409914	Untreated	On support	0.697152	7.64277
2016	600479	0	8.36419	3.64426	14.7077	12	1.98468	0	C27	0.312725	21.8325	0.046463	0.001202	9	0	1	0	0.265777	0.333333	0.23781	0.007189	0	14.1067	0.7189	0.0223	0.0023781	0	0	0	0	0	0.378028	81	9213	9211	9210	0.190706	Untreated	On support	0.270327	7.21995
2017	600159	0	7.55436	3.52119	0	19	1.2673	1	K70	0.325736	21.9374	-0.103374	4.6e-05	9	0	1	0	0.477006	0.333333	3.69643	-0.005893	1	14.3925	-0.5893	0	0.0369643	0	0	0	0	0	0.497968	25	8943	8941	8940	0.163984	Untreated	On support	0.195997	6.96578
2014	600260	1	7.95642	3.83898	0	14	1.48264	1	S90	0.668039	22.4454	-0.01466	0.001433	12	0	0	0	0.223218	0.333333	-0.393613	0.012045	1	13.7102	1.2045	0.0201	-0.0039361	0	1	1	0.693147	0	0.751825	1156	10914	10913	10916	0.350779	Untreated	On support	0.541178	7.13996
2012	888	0	7.34618	3.05582	0	15	3.45387	0	N78	0.183963	20.9869	0.188834	0.000268	9	0	1	0	0.396167	0.333333	-0.365216	0.008199	0	13.1587	0.8199	0	-0.0036522	0	0	0	0	0	0.0619223	36	8866	8864	8867	0.149754	Untreated	On support	0.152003	6.78531
2012	600155	0	0	2.97777	11.2167	14	3.853	1	C26	1.89734	20.3426	-0.027055	7.9e-05	9	0	0	0	0.298499	0.333333	0.82463	-0.024707	1	12.3194	-2.4707	0	0.0082463	0	0	0	0	0	0.595798	144	10007	10005	10008	0.266413	Untreated	On support	0.355123	7.11304
2016	600367	0	7.62576	3.13762	14.2869	15	2.67178	0	C26	0.309798	21.2268	0.071589	0	9	0	1	0	0.360808	0.333333	0.0877	0.001325	0	14.2686	0.1325	0.0315	0.000877	0	0	0	0	0	0.517986	9	8925	8923	8922	0.159871	Untreated	On support	0.183825	6.92173
2016	600241	0	7.99196	3.56656	9.42214	16	2.08691	0	F51	0.700253	21.5216	-0.001352	0.000805	8	0	1	0	0.443864	0.375	0.217082	-0.007813	0	14.1833	-0.7813	0	0.0021708	0	0	0	0	0	0.513593	121	8932	8931	8930	0.161416	Untreated	On support	0.188486	6.93849
2010	990	0	8.62813	4.48493	12.9653	10	1.64979	1	C27	0.540054	21.9892	-0.020007	3.8e-05	7	0	1	0	0.4011	0.428571	-0.235531	0.000666	1	13.9978	0.0666	0	-0.0023553	1.09861	0	0	0	0	0.0134516	169	9180	9178	9181	0.188715	Untreated	On support	0.265874	7.20989
2011	600876	0	7.40454	3.27475	16.7146	16	2.02823	1	C30	0.944406	21.0709	-0.043561	0	11	0	1	0	0.495904	0.363636	-0.028233	0.041294	1	13.4981	4.1294	0	-0.0002823	0	0	0	0	0	0.234561	36	8827	8825	8824	0.124913	Untreated	On support	0.0814296	6.36464
2017	600738	0	7.94768	3.84249	0	21	1.40862	0	F52	0.633539	22.3329	0.049604	0.069193	9	0	0	0	0.555983	0.333333	0.038662	0.007364	0	14.2888	0.7364	0	0.0003866	0	1	0	0	0	0.249347	36	10396	10398	10395	0.307932	Untreated	On support	0.436092	6.88344
2013	715	0	8.52136	4.01729	11.2898	16	2.10132	0	F52	0.422104	21.5125	0.071735	0.000127	9	0	1	1	0.338552	0.333333	0.157551	0.010042	0	14.436	1.0042	0	0.0015755	0	0	0	0	0	0.0253197	196	8994	8992	8991	0.170141	Untreated	On support	0.214615	7.03666
2010	600863	0	8.45531	3.66582	0	16	1.15122	0	D44	0.726369	23.8836	0.108833	0	12	0	1	0	0.710817	0.333333	-0.161817	0.011598	0	13.8951	1.1598	0	-0.0016182	0	1	1	0	0	0.699005	81	8946	8944	8943	0.164362	Untreated	On support	0.197123	6.96961
2012	600343	0	7.62665	3.39494	11.5129	9	1.274	0	C35	0.450807	21.7677	0.016171	6.1e-06	8	0	1	0	0.251047	0.375	0.639173	0.002231	0	13.9705	0.2231	0.0287	0.0063917	2.99573	0	0	0	0	0.465679	64	9283	9284	9285	0.197475	Untreated	On support	0.282689	7.24866
2014	600222	0	7.77555	3.82422	13.7429	15	2.02747	2	C27	0.482413	21.5526	0.039072	0	7	0	1	0	0.265467	0.428571	0.528039	0.003296	4	14.0404	0.3296	0.018	0.0052804	0	0	0	0	1	0.0423725	121	2280	2279	2282	0.19573	Treated	On support	4.49634	7.12884
2018	601666	0	8.88607	2.70298	9.90354	12	0.869347	0	B06	0.699584	24.6142	0.056192	4.2e-06	15	0	1	0	0.542731	0.333333	0.115616	0.002355	0	14.1661	0.2355	0.0157	0.0011562	1.94591	1	1	0	0	0.567605	25	9172	9171	9174	0.187891	Untreated	On support	0.263972	7.20484
2014	600590	19	8.33132	3.89037	11.9954	12	1.38234	1	C38	0.611114	22.4848	0.031461	0.015955	7	0	0	0	0.204265	0.428571	1.7261	-0.00467	1	13.8155	-0.467	0.041	0.017261	0	1	1	2.99573	0	0.468834	441	11726	11727	11728	0.41497	Untreated	On support	0.711209	7.67399
2015	600123	0	8.10099	2.6765	14.9762	17	0.954432	0	B06	0.539731	23.8198	-0.000101	0.000165	9	0	1	0	0.451103	0.333333	0.148138	-0.001354	0	14.1394	-0.1354	0.0026	0.0014814	0	1	1	0	0	0.447151	9	9606	9605	9608	0.225753	Untreated	On support	0.312904	7.33734
2018	972	43	0	3.39321	11.1811	18	2.3869	3	C13	0.63897	20.9276	0.339396	7.5e-05	9	0	1	1	0.154604	0.333333	0.854564	-0.004673	9	13.2235	-0.4673	0	0.0085456	0	0	0	3.78419	1	0.549184	36	1434	1435	1432	0.177448	Treated	On support	4.81107	6.99233
2014	600109	3	0	0	15.6223	0	0	0	J67	0.623855	23.9921	0.109898	0	9	0	0	0	0.192845	0.333333	0.572988	0.014527	0	16.0436	1.4527	0	0.0057299	0	1	1	1.38629	0	0.603354	81	12146	12145	12144	0.468991	Untreated	On support	0.820077	7.80486
2017	606	1	7.30476	2.772	13.9108	21	1.62681	8	C27	0.236929	22.0682	-0.008054	0.102025	7	0	0	1	0.167846	0.428571	0.19999	-0.00961	64	13.7796	-0.961	0.1407	0.0019999	0	0	0	0.693147	1	0.202733	529	7976	7977	7978	0.406753	Treated	On support	1.53911	7.1592
2010	791	0	6.6891	2.97732	13.1224	13	2.49523	0	C26	0.514789	20.3914	0.032801	0.000169	7	0	1	0	0.395037	0.428571	0.039268	-0.00399	0	12.7075	-0.399	0	0.0003927	0	0	0	0	0	0.23272	49	8852	8851	8854	0.145059	Untreated	On support	0.138316	6.71767
2012	710	0	7.01523	3.27263	10.8968	15	4.60112	1	C36	0.63732	19.6474	0.141533	0	7	0	0	0	0.588638	0.428571	0.631432	0.000742	1	13.0675	0.0742	0.0333	0.0063143	0	0	0	0	0	0.436325	196	9505	9507	9508	0.216253	Untreated	On support	0.304386	7.31826
2011	410	0	9.1141	3.71548	0	15	1.16989	0	C34	0.868213	23.2374	0.014721	1.2e-05	9	0	1	0	0.423351	0.333333	-0.107753	0.003934	0	14.3705	0.3934	0	-0.0010775	0	1	1	0	0	0.403789	49	9402	9401	9404	0.208118	Untreated	On support	0.297315	7.28987
2012	958	0	0	2.94994	11.0429	13	1.81591	0	D44	1.55594	21.0446	0.041057	0	7	0	1	0	0.267143	0.428571	0.763833	-0.002531	0	13.4659	-0.2531	0	0.0076383	0	0	0	0	0	0.880216	16	9020	9022	9023	0.173607	Untreated	On support	0.224994	7.07248
2019	600127	4	8.93686	4.80835	15.0975	21	1.93274	5	C13	0.590087	21.3739	0.025194	0	7	0	1	0	0.223362	0.428571	0.219787	0.025848	25	13.8612	2.5848	0.0033	0.0021979	0.693147	0	0	1.60944	1	0.953203	256	2282	2284	2285	0.195771	Treated	On support	4.49529	7.12905
2017	603508	1	6.81319	2.61776	13.9978	2	1.53355	1	C37	0.071777	21.7398	0.053026	0.581257	9	0	0	0	0.25005	0.333333	0.579122	0.015523	1	14.205	1.5523	0.2162	0.0057912	3.13549	0	0	0.693147	0	0.369753	289	10928	10930	10927	0.351667	Untreated	On support	0.543364	7.14861
2017	908	0	8.21751	3.52672	12.7714	18	1.35228	2	C27	0.466004	22.3061	0.031148	0.33126	9	0	0	1	0.197967	0.444444	1.44946	0.008844	4	14.5034	0.8844	0.0711	0.0144946	4.90527	1	0	0	1	0.0724821	400	7582	7584	7581	0.385268	Treated	On support	1.74941	6.98535
2013	600192	0	8.1189	3.58143	14.6896	15	1.24057	0	C38	0.514228	22.0592	-0.002927	2.3e-05	9	0	1	0	0.343458	0.333333	-0.059017	-0.001601	0	13.3212	-0.1601	0.0162	-0.0005902	1.09861	0	0	0	0	0.546528	49	9140	9139	9142	0.184991	Untreated	On support	0.256934	7.18212
2013	600256	0	8.22429	3.5507	19.5712	13	1.71446	1	S90	0.648886	24.0892	-0.008062	1.3e-05	12	0	0	0	0.438688	0.416667	0.268774	0.021164	1	14.9915	2.1164	0	0.0026877	0	1	1	0	0	0.105044	225	11293	11295	11292	0.378904	Untreated	On support	0.614365	7.41882
2015	600567	1	8.85442	3.93151	17.3035	14	1.25538	0	C22	0.664666	23.6363	0.075129	0.005193	7	0	0	1	0.339025	0.428571	-0.156292	0.002849	0	14.6709	0.2849	0.0265	-0.0015629	0	1	1	0.693147	0	0.395845	121	11950	11949	11948	0.439489	Untreated	On support	0.770953	7.77539
2018	666	0	8.71597	2.87581	17.9402	22	0.859278	0	C35	0.467485	24.3853	0.123075	0.000415	8	0	1	0	0.311299	0.375	0.269337	0.009911	0	15.0295	0.9911	0	0.0026934	0	1	1	0	0	0.931626	49	10152	10151	10154	0.282397	Untreated	On support	0.380633	6.94038
2015	600721	1	6.93996	2.64409	16.2667	0	0	2	C25	0.887989	22.1252	0.104254	6.9e-05	11	0	1	0	0.470731	0.363636	0.752577	-0.02048	4	12.7513	-2.048	0	0.0075258	0	0	0	0.693147	1	0.488629	169	547	549	546	0.153447	Treated	On support	4.51755	6.71481
2013	566	0	7.61011	3.58661	14.4309	19	2.0866	0	C27	0.542144	21.968	0.052365	0.00189	9	0	0	0	0.216751	0.333333	-0.191337	0.01377	0	13.8652	1.377	0.0813	-0.0019134	0	0	0	0	0	0.555155	361	11111	11109	11108	0.365365	Untreated	On support	0.578399	7.28862
2018	650	0	8.67102	3.68347	15.6533	22	1.5928	0	C27	0.151987	22.2529	0.123348	0.062392	9	0	0	0	0.26269	0.333333	-0.0042	0.026881	0	14.7445	2.6881	0.0116	-4.2e-05	0	0	0	0	0	0.832839	484	11206	11204	11203	0.37203	Untreated	On support	0.597594	7.35761
2018	600575	0	8.85023	3.53695	15.1577	15	0.910772	4	G55	0.395651	23.5433	0.078512	0	9	0	1	0	0.566121	0.333333	0.056542	0.00718	16	14.3066	0.718	0.0001	0.0005654	0	1	1	0	1	0.870125	324	2439	2440	2437	0.198838	Treated	On support	4.40977	7.1443
2019	600568	2	6.98898	2.65475	15.9741	18	0.929122	0	C27	0.185848	22.2878	0.128556	0.006301	9	0	0	0	0.23833	0.333333	1.14063	-0.001126	0	13.9022	-0.1126	0	0.0114063	0	0	0	1.09861	0	0.256742	2304	11294	11292	11291	0.378839	Untreated	On support	0.614212	7.41828
2017	615	1	8.39712	3.71535	16.2559	21	1.23914	5	K70	0.693009	22.9376	-0.072333	0.015617	9	0	0	0	0.426206	0.333333	9.01772	-0.001443	25	15.074	-0.1443	0.012	0.0901772	0	1	1	0.693147	1	0.995788	676	7038	7036	7035	0.36243	Treated	On support	1.95242	6.6932
2010	887	0	8.17389	3.3798	14.0222	12	4.92403	1	C29	0.511038	21.5789	0.068133	0	7	0	0	0	0.56866	0.428571	0.023215	0.041755	1	14.1129	4.1755	0	0.0002321	2.30259	0	0	0	0	0.98501	784	10262	10264	10261	0.294576	Untreated	On support	0.404124	6.87803
2010	886	0	7.26179	3.36761	0	12	2.22783	0	G58	0.17632	21.8074	0.193441	1.1e-05	8	0	1	1	0.200511	0.375	12.5126	0.003628	0	14.1423	0.3628	0	0.125126	0	0	0	0	0	0.714931	25	9407	9405	9404	0.208474	Untreated	On support	0.297697	7.29107
2015	600543	0	6.4362	2.74623	12.2044	11	3.39815	0	C15	0.141729	20.967	0.021099	0	9	0	1	0	0.133063	0.333333	1.00124	0.011942	0	13.4444	1.1942	0	0.0100124	0	0	0	0	0	0.977792	16	9139	9137	9140	0.184693	Untreated	On support	0.256171	7.17936
2017	600257	0	7.74591	3.64887	0	0	0	0	A04	0.205142	21.2436	0.023575	0	5	0	0	1	0.217421	0.4	0.573149	0.003865	0	13.9047	0.3865	0	0.0057315	1.09861	0	0	0	0	0.536949	49	11305	11306	11307	0.379697	Untreated	On support	0.616277	7.42572
2015	600559	0	8.14505	3.4152	13.3047	13	3.56597	0	C15	0.44949	21.7538	0.119802	0	9	0	1	0	0.288477	0.333333	0.347138	0.009683	0	12.7657	0.9683	0.002	0.0034714	0	0	0	0	0	0.872887	9	9132	9131	9134	0.184176	Untreated	On support	0.254828	7.17455
2010	600238	0	8.23305	4.21558	17.3704	10	4.23739	0	C13	0.434667	20.9844	0.031191	8.7e-05	11	0	1	0	0.134114	0.454545	0.229203	0.049442	0	13.8098	4.9442	0	0.002292	0	0	0	0	0	0.994483	324	8980	8982	8983	0.168322	Untreated	On support	0.209076	7.01449
2018	504	0	6.26182	2.17293	11.8948	26	11.9909	0	M75	0.685587	19.6524	-0.044316	0	7	0	1	1	0.255803	0.428571	1.00166	-0.015276	0	14.5943	-1.5276	0	0.0100166	0	0	0	0	0	0.511907	121	8844	8842	8845	0.142691	Untreated	On support	0.13149	6.68282
2017	516	6	8.49247	3.75757	10.1644	24	2.00995	2	F52	0.377534	22.4867	0.066242	0.025641	11	0	0	0	0.188779	0.363636	0.361364	0.012051	4	14.221	1.2051	0	0.0036136	0	1	1	1.94591	1	0.0190783	225	7324	7322	7321	0.374256	Treated	On support	1.84496	6.85348
2019	600111	0	9.60776	4.4171	15.845	22	2.13674	3	C32	0.443428	23.8657	0.038336	7.3e-05	14	0	0	0	0.389165	0.357143	-0.279957	0.004822	9	14.2268	0.4822	0.004	-0.0027996	0	1	1	0	1	0.184406	100	6944	6942	6941	0.358975	Treated	On support	1.98244	6.64841
2013	601216	0	8.16404	3.76504	16.2116	2	1.36296	0	C26	0.391686	22.9941	0.009168	0.388739	9	0	0	0	0.365625	0.333333	0.222652	0.011064	0	13.9681	1.1064	0.036	0.0022265	0	1	1	0	0	0.699256	49	11333	11334	11335	0.381574	Untreated	On support	0.620677	7.44256
2010	600885	0	0	3.43975	14.1638	14	2.92192	0	C26	0.945742	20.1965	0.125835	0.000214	7	0	0	0	0.128616	0.428571	0.271838	0.003982	0	13.5583	0.3982	0	0.0027184	0	0	0	0	0	0.868487	49	10556	10554	10557	0.321822	Untreated	On support	0.470585	6.916
2011	858	0	9.47292	3.89028	15.2018	13	3.738	0	C14	0.364689	24.3316	0.258307	0.000121	10	0	1	0	0.560693	0.5	-0.069673	0.069691	0	15.1948	6.9691	0	-0.0006967	0	1	1	0	0	0.908338	9	9518	9517	9520	0.217002	Untreated	On support	0.305016	7.32056
2017	600363	1	8.36218	3.45278	13.9745	16	1.71441	1	C39	0.409554	22.1746	0.007964	0	9	0	0	0	0.217288	0.333333	0.041064	0.013665	1	14.4528	1.3665	0.0403	0.0004106	3.17805	0	0	0.693147	0	0.313336	144	11256	11258	11259	0.376188	Untreated	On support	0.607998	7.39502
2017	593	0	6.96125	3.13112	11.7231	21	1.95659	1	D45	0.357766	21.2689	0.04734	3.8e-05	7	0	0	0	0.409405	0.428571	0.452913	0.001368	1	13.9954	0.1368	0	0.0045291	0	0	0	0	0	0.673947	144	10479	10480	10477	0.315021	Untreated	On support	0.453517	6.8947
2010	600728	0	0	3.75383	15.2649	14	3.39553	0	I65	0.592824	20.3795	-0.072683	1.7e-05	9	0	0	0	0.229073	0.333333	0.490429	-0.01172	0	14.691	-1.172	0	0.0049043	0	0	0	0	0	0.42553	529	10233	10234	10235	0.291842	Untreated	On support	0.39833	6.88645
2014	600367	0	7.55729	3.07568	14.7389	13	2.05064	1	C26	0.26279	21.3137	-0.025192	0	9	0	1	0	0.374382	0.333333	-0.020316	-0.003793	1	13.9413	-0.3793	0.0375	-0.0002032	0	0	0	0	0	0.0496856	9	8930	8932	8929	0.1607	Untreated	On support	0.186339	6.93065
2017	155	4	9.28689	5.84243	10.277	17	1.43306	0	C26	0.458189	22.638	-0.006667	0	5	0	1	0	0.262047	0.4	0.454755	0.008444	0	13.802	0.8444	0	0.0045475	0	1	1	1.60944	0	0.695643	225	9881	9880	9883	0.251646	Untreated	On support	0.33548	7.25695
2012	600346	0	7.54132	2.92668	13.8284	11	1.29023	0	C35	0.769056	21.7616	0.02917	0	7	0	1	0	0.50033	0.428571	0.253018	-0.000902	0	14.0779	-0.0902	0.0264	0.0025302	0	0	0	0	0	0.988616	64	8960	8962	8963	0.166676	Untreated	On support	0.204062	6.99484
2017	401	0	8.97984	3.70521	19.1525	0	0	2	C30	0.725263	24.4377	0.065855	2.1e-05	9	0	1	0	0.3	0.333333	-0.196529	-0.009998	4	15.0202	-0.9998	0.0005	-0.0019653	0	1	1	0	1	0.478087	256	4875	4874	4877	0.274987	Treated	On support	2.43155	6.35988
2019	988	2	8.61885	3.42247	18.4546	19	2.47187	3	C39	0.34973	22.9862	0.042996	0.000432	9	0	1	1	0.256739	0.333333	0.195094	0.011563	9	15.6443	1.1563	0.061	0.0019509	0	1	1	1.09861	1	0.559319	256	3738	3737	3736	0.230564	Treated	On support	3.37735	7.11818
2015	404	0	8.93517	3.93338	14.9848	19	1.28762	4	C34	0.574696	22.665	0.104088	0.00345	9	0	1	0	0.288055	0.333333	0.099974	0.009693	16	15.3122	0.9693	0.0345	0.0009997	0	1	1	0	1	0.743592	400	3018	3017	3020	0.212569	Treated	On support	3.9835	7.17158
2014	568	0	8.91601	4.42116	15.2663	20	2.42653	0	C15	0.256437	23.3013	0.099243	0.00181	10	0	1	0	0.257211	0.4	-0.49016	0.037682	0	14.821	3.7682	0.0103	-0.0049016	0	1	1	0	0	0.394101	81	9697	9698	9695	0.233196	Untreated	On support	0.318957	7.33457
2010	410	0	8.97072	3.72608	17.7037	14	1.47402	0	C34	0.852209	23.073	-0.024725	3.9e-06	9	0	1	0	0.422688	0.333333	-0.525539	0.003484	0	14.293	0.3484	0	-0.0052554	0	1	1	0	0	0.497724	49	9338	9337	9340	0.202921	Untreated	On support	0.290973	7.27116
2011	600773	0	9.85644	6.45883	0	15	1.21158	1	K70	0.852848	22.8501	-0.006078	0.000261	8	0	1	0	0.602464	0.5	-0.10782	0.003192	1	14.3661	0.3192	0	-0.0010782	0	1	1	0	0	0.545732	81	9041	9039	9042	0.175979	Untreated	On support	0.232041	7.09367
2014	600086	0	9.56388	6.06625	0	17	2.3055	0	C41	0.834283	22.5361	-0.055476	1.5e-05	5	0	0	0	0.42139	0.4	-0.201577	0.006978	0	13.9941	0.6978	0	-0.0020158	0	1	1	0	0	0.079353	324	11427	11429	11426	0.389043	Untreated	On support	0.638965	7.50371
2014	989	0	7.6941	3.30558	13.0981	14	2.6675	1	C27	0.251309	21.4884	0.055176	0	6	0	0	0	0.403524	0.333333	0.16132	0.021259	1	13.5671	2.1259	0.025	0.0016132	0	0	0	0	0	0.174943	289	10760	10762	10763	0.338698	Untreated	On support	0.511991	7.03327
2017	601801	0	9.46257	4.36834	0	7	1.93397	3	R85	0.221259	23.2319	0.011506	5.5e-05	9	0	1	0	0.539882	0.333333	-0.142413	0.050235	9	13.8353	5.0235	0	-0.0014241	0	1	1	0	1	0.274159	25	2193	2194	2195	0.194052	Treated	On support	4.54001	7.12017
2010	600785	0	9.00043	4.63659	12.6379	13	3.19905	0	F52	0.52066	21.5338	0.139541	0.002684	9	0	0	0	0.292703	0.333333	0.251141	0.043771	0	14.309	4.3771	0	0.0025114	0	0	0	0	0	0.461746	400	10638	10639	10636	0.329155	Untreated	On support	0.48911	6.95677
2018	801	3	8.66649	3.69797	18.0004	20	1.36906	0	C39	0.550798	22.412	0.014763	0	7	0	1	1	0.47605	0.428571	0.495053	0.000577	0	13.3948	0.0577	0.0664	0.0049505	0	1	1	1.38629	0	0.943112	100	9211	9210	9209	0.190636	Untreated	On support	0.270177	7.2196
2018	600745	3	9.91546	4.48557	0	22	1.57457	1	C39	0.779784	23.5531	0.193124	0.05823	5	0	0	1	0.241573	0.4	0.134175	-0.005088	1	14.7777	-0.5088	0.0605	0.0013418	0	1	1	1.38629	0	0.17431	121	12199	12201	12202	0.482405	Untreated	On support	0.82593	7.77839
2013	600745	2	8.31611	3.99586	16.9852	17	1.5369	1	K70	0.697862	22.5696	0.084082	0.126053	5	0	0	0	0.490269	0.4	0.418551	0.002754	1	14.6085	0.2754	0	0.0041855	0	1	1	1.09861	0	0.771483	121	11257	11258	11255	0.376176	Untreated	On support	0.60797	7.39491
2014	600509	0	8.0394	3.22859	15.3146	12	1.28505	2	D44	0.68248	23.3832	0.045222	6.6e-07	12	0	1	0	0.371758	0.333333	-0.058881	0.010769	4	13.7057	1.0769	0	-0.0005888	0	1	1	0	1	0.373531	169	2402	2403	2404	0.198127	Treated	On support	4.43033	7.14092
2010	813	0	6.69795	2.7481	13.3847	12	7.96422	0	C17	0.33481	20.2759	-0.063028	0	9	0	1	0	0.567756	0.333333	-0.062209	-0.001325	0	13.4113	-0.1325	0	-0.0006221	0	0	0	0	0	0.482663	81	8823	8821	8824	0.113989	Untreated	On support	0.0562949	5.99576
2018	601636	0	8.72955	3.77154	0	7	1.19962	1	C30	0.410319	23.2756	0.160964	0.162083	9	0	0	0	0.293884	0.333333	0.010892	0.024381	1	15.8353	2.4381	0.038	0.0001089	0	1	1	0	0	0.416955	49	11692	11690	11689	0.411549	Untreated	On support	0.701526	7.65236
2015	881	0	7.79614	3.13791	17.7681	17	2.01965	1	S90	0.805987	22.3176	0.069056	0.00039	8	0	0	0	0.183779	0.5	0.044357	0.001777	1	14.3045	0.1777	0	0.0004436	0	1	0	0	0	0.0125037	169	11522	11521	11524	0.397155	Untreated	On support	0.662596	7.5599
2011	600963	0	8.6848	4.15556	17.2337	7	0.964386	0	C22	0.729101	23.5429	0.02049	0.000137	11	0	1	0	0.224817	0.363636	0.113187	0.004257	0	13.027	0.4257	0	0.0011319	2.30259	1	1	0	0	0.417594	9	9732	9730	9729	0.235487	Untreated	On support	0.320728	7.33102
2019	600373	6	9.21182	3.61709	16.9851	17	1.18428	2	R85	0.375909	23.8507	0.101985	0.000264	13	0	0	0	0.557569	0.384615	-0.04818	0.019169	4	14.8494	1.9169	0.0347	-0.0004818	0	1	1	1.94591	1	0.13013	100	6271	6269	6272	0.333014	Treated	On support	2.15285	6.29554
2015	560	1	7.84552	3.46575	14.221	21	1.48876	0	F52	0.382268	22.531	-0.004159	3.7e-05	7	0	0	1	0.19337	0.428571	0.006477	0.001189	0	14.6294	0.1189	0	6.48e-05	0	1	1	0.693147	0	0.816722	324	11813	11814	11815	0.422026	Untreated	On support	0.730322	7.71208
2019	428	4	7.08325	2.51228	17.259	23	1.03248	5	H61	0.626011	22.6054	0.059566	5.4e-05	9	0	1	1	0.324762	0.555556	-0.489629	-0.012624	25	14.3268	-1.2624	0	-0.0048963	0	1	1	1.60944	1	0.401448	225	2632	2630	2633	0.202979	Treated	On support	4.28332	7.15955
2011	600422	0	8.41214	3.88624	15.4249	11	3.29755	0	C27	0.437067	21.2118	0.08604	0.000861	9	0	0	0	0.243414	0.444444	0.155392	0.013248	0	14.0387	1.3248	0	0.0015539	0	0	0	0	0	0.552969	784	10591	10593	10594	0.325102	Untreated	On support	0.479117	6.93256
2019	563	0	0	0	14.0779	0	0	0	J69	0.251547	23.4088	-0.095588	0	9	0	0	0	0.345757	0.333333	-0.240489	0.019608	0	15.0484	1.9608	0	-0.0024049	0	1	1	0	0	0.0104452	16	11639	11640	11637	0.407403	Untreated	On support	0.690233	7.62659
2011	982	0	8.14087	3.98	17.0313	11	1.68749	2	C17	0.770045	22.0152	-0.168668	0	9	0	0	1	0.331655	0.444444	-0.128178	0.006697	4	13.4343	0.6697	0	-0.0012818	0	0	0	0	1	0.898963	36	6443	6445	6442	0.339145	Treated	On support	2.11981	6.37556
2015	600678	0	5.10332	1.73565	14.9141	22	26.6345	1	C30	0.920262	19.7446	-0.068102	9.6e-05	7	0	0	1	0.277953	0.428571	0.702969	-0.030773	1	13.7833	-3.0773	0	0.0070297	0	0	0	0	0	0.686826	36	10070	10069	10068	0.274117	Untreated	On support	0.366328	7.0295
2015	600265	0	0	2.0968	13.2759	15	12.6265	3	A02	1.24905	19.6531	0.035866	0	9	0	0	0	0.275059	0.333333	0.282099	-0.023466	9	12.6968	-2.3466	0	0.002821	0	0	0	0	1	0.334374	441	4274	4275	4272	0.249479	Treated	On support	2.84971	6.88696
2019	510	0	8.12915	3.58092	15.1558	26	1.83114	0	C26	0.347894	21.1998	0.042584	0.130549	8	0	0	0	0.130549	0.375	0.010916	0.019624	0	15.2739	1.9624	0.0305	0.0001092	0	0	0	0	0	0.867957	400	11060	11062	11059	0.361586	Untreated	On support	0.567775	7.24998
2012	600006	0	9.54359	4.27346	12.8992	13	0.917527	0	C36	0.596065	23.6466	-0.019519	0	12	0	1	0	0.601	0.333333	-0.072328	0.003389	0	14.2121	0.3389	0.0242	-0.0007233	0	1	1	0	0	0.998126	9	9019	9020	9017	0.173242	Untreated	On support	0.223924	7.06914
2010	600121	0	9.15695	3.95628	14.3694	12	2.03576	0	B06	0.679145	22.4726	0.080687	4.2e-05	12	0	1	0	0.52621	0.5	0.977061	0.005824	0	14.2383	0.5824	0	0.0097706	0	1	1	0	0	0.613245	25	8865	8866	8867	0.149668	Untreated	On support	0.15175	6.7841
2019	600243	0	7.07146	2.63442	14.8515	19	1.41915	0	C34	0.434277	21.3942	-0.006204	0.014744	9	0	0	1	0.118535	0.444444	-0.022817	-0.016672	0	13.5305	-1.6672	0	-0.0002282	3.13549	0	0	0	0	0.637661	169	11047	11049	11046	0.360456	Untreated	On support	0.564787	7.23811
2017	752	1	6.97322	3.26899	11.8749	20	2.68137	0	C15	0.262245	21.1274	0.017625	2e-05	9	0	1	1	0.106535	0.333333	0.141179	0.008306	0	14.1085	0.8306	0	0.0014118	0	0	0	0.693147	0	0.332373	121	9237	9236	9235	0.192809	Untreated	On support	0.274699	7.22991
2017	600998	1	10.8255	5.22602	0	7	1.2704	2	F51	0.624627	24.6754	-0.019444	0.029759	11	0	0	0	0.230525	0.363636	0.068765	0.004376	4	14.6569	0.4376	0.0011	0.0006876	1.60944	1	1	0.693147	1	0.0677032	121	8615	8613	8616	0.469423	Treated	On support	0.981619	7.26743
2011	721	0	7.16682	2.6887	12.7219	14	2.07572	0	H62	0.374313	20.4103	0.087756	1.9e-05	9	0	1	0	0.263121	0.333333	-0.069827	0.035439	0	13.9561	3.5439	0	-0.0006983	0	0	0	0	0	0.303967	25	8869	8867	8866	0.150274	Untreated	On support	0.153636	6.79266
2014	600378	1	7.08087	2.71549	13.3047	13	4.10976	1	C26	0.34921	20.8449	0.081071	0	9	0	1	0	0.237232	0.333333	0.255662	0.013739	1	15.1626	1.3739	0.0336	0.0025566	0	0	0	0.693147	0	0.745104	16	8950	8952	8949	0.165454	Untreated	On support	0.200417	6.98136
2019	600316	0	8.63444	3.53859	11.8776	19	1.51712	2	C37	0.409539	22.8558	0.002979	0	12	0	1	0	0.437703	0.25	2.42181	-0.005191	4	14.1216	-0.5191	0.0117	0.0242181	0	1	1	0	1	0.266271	49	1306	1304	1307	0.174515	Treated	On support	4.81536	6.96241
2015	796	0	9.0712	4.21176	9.43356	0	0	2	H62	0.501898	21.9864	0.081412	0.000569	10	0	0	0	0.317879	0.3	-0.646503	0.012546	4	13.6421	1.2546	0	-0.006465	0	0	0	0	1	0.687292	529	6281	6279	6278	0.333332	Treated	On support	2.15133	6.29976
2019	600673	0	9.20031	3.80498	16.4609	26	1.65141	0	S90	0.629713	23.9969	0.083912	0.000518	9	0	0	0	0.279669	0.333333	0.293716	0.032109	0	14.3254	3.2109	0.0393	0.0029372	0	1	1	0	0	0.739861	289	12024	12026	12027	0.448467	Untreated	On support	0.791887	7.79813
2014	939	0	7.82645	3.12325	14.2649	15	1.50965	0	B06	0.762457	23.3752	0.009454	0.003174	8	0	0	0	0.284911	0.375	0.061756	0.003093	0	13.5897	0.3093	0	0.0006176	4.00733	1	1	0	0	0.201367	400	11859	11860	11857	0.426794	Untreated	On support	0.742331	7.73244
2019	603101	0	8.64048	4.12228	13.9532	3	1.42699	1	F52	0.637841	22.0611	0.11385	0.6675	9	0	0	0	0.623948	0.333333	0.153526	0.002168	1	14.0533	0.2168	0	0.0015353	0	0	0	0	0	0.259953	16	10157	10159	10156	0.282831	Untreated	On support	0.381374	6.93617
2016	560	27	8.27193	4.00342	13.1975	0	0	5	F52	0.431851	22.6234	0.019815	5.5e-05	7	0	0	1	0.19337	0.428571	0.853142	0.002986	25	14.5611	0.2986	0	0.0085314	0	1	1	3.33221	1	0.401274	324	8255	8253	8252	0.42601	Treated	On support	1.33758	7.21531
2019	600716	0	8.68074	4.97063	13.7798	23	0.750082	0	K70	0.301584	22.887	-0.028335	0.001069	6	0	0	0	0.521209	0.5	1.11202	0.003034	0	14.6852	0.3034	0	0.0111202	0	1	1	0	0	0.138622	36	11247	11248	11249	0.37534	Untreated	On support	0.60598	7.38766
2012	600392	0	0	4.1096	12.7714	9	2.42222	0	C32	0.205889	20.8749	0.144503	0.28736	8	0	1	0	0.2014	0.375	4.43588	-0.015309	0	13.9354	-1.5309	0.0005	0.0443588	0	0	0	0	0	0.601978	100	9070	9071	9068	0.178814	Untreated	On support	0.240354	7.12047
2018	600551	2	9.06029	4.16839	15.1499	16	0.94173	2	R85	0.298955	22.6377	0.041941	0	9	0	1	1	0.589834	0.444444	0.305847	0.017485	4	14.2138	1.7485	0	0.0030585	0	1	1	1.09861	1	0.842982	25	1030	1029	1032	0.168013	Treated	On support	4.78976	6.89199
2017	600136	1	8.19926	4.01709	0	19	1.44731	2	R86	0.464332	22.3576	-0.161386	0.219284	7	0	0	0	0.164748	0.428571	1.62131	0.000302	4	14.9476	0.0302	0	0.0162131	0	1	0	0.693147	1	0.927931	169	8171	8169	8168	0.419431	Treated	On support	1.40646	7.2007
2015	158	2	9.27433	4.47586	19.7084	15	2.05624	2	C17	0.503495	23.1159	-0.0447	0.023266	11	0	1	0	0.273201	0.363636	0.65363	-0.007159	4	14.0034	-0.7159	0.0071	0.0065363	2.30259	1	1	1.09861	1	0.325898	225	3065	3067	3068	0.213957	Treated	On support	3.9384	7.17128
2017	982	0	0	3.21527	16.6355	17	1.36232	0	C17	0.842623	23.2211	-0.004215	2.6e-07	8	0	0	1	0.285833	0.375	0.233696	-0.01294	0	14.4657	-1.294	0	0.002337	0	1	1	0	0	0.516317	36	11765	11763	11762	0.418198	Untreated	On support	0.720262	7.69304
2011	600243	0	7.66661	3.18706	11.5299	11	1.20535	2	C34	0.590485	21.4426	-0.038852	4.2e-05	9	0	1	0	0.211104	0.555556	0.33233	-0.005443	4	13.3847	-0.5443	0	0.0033233	1.09861	0	0	0	1	0.76157	169	1704	1703	1702	0.183719	Treated	On support	4.75593	7.04995
[truncated: 10,757 more rows]

## Sheet: lagged data
year	symbol	lagsma_ifre	SMA_iFRE	digital	TFP_LP	TFP_OP	subsidy	listage	SMA_lev	SMA_size	SMA_cashhuishoulv	sharehold	board	environment index	state	Industry	dual	firstshare	indep	salary	growth	roa
[truncated: 9,403 more rows]

## Sheet: serial M&A data(2010-2019)
									year	serial M&A
[truncated: 10 more rows]
